# Supplementary material for: Pancreatic Islet Protein Complexes and Their Dysregulation in Type 2 Diabetes
Source: Front Genet. 2017 Apr 20;8:43. doi: 10.3389/fgene.2017.00043 (PMC5397424; doi:10.3389/fgene.2017.00043)
Supplement: Supplementary file 1 [file TablesST1-ST7.xlsx]

## Sheet: ST1
Graph metrics for all 3,692 islet protein complexes summarised as minimum value, 1st quartile, median, mean, 3rd quartile and maximum value.
	Min.	1st.Qu.	Median	Mean	3rd.Qu.	Max.
Number of nodes	6	9	13	17.57	23	50
Number of edges	5	11	23	60.51	67	1081
Average degree within complex	1.667	2.182	3.5	4.965	6.289	45.04
Complex diameter	1	2	2	3.025	4	11
Average clustering coefficient within complex	0	0.2266	0.5494	0.4732	0.716	1
Average betweenness-centrality within complex	0.4286	3.778	6.818	9.05	12.34	54.82

## Sheet: ST2
Enrichment of islet biology gene sets for the 1,007 complexes with coordinated expression in islets and 24 complexes with potential T2D dysregulation compared to all other complexes. Specifically, the 3,692 complexes were initially ranked based on the P-values for enrichment of the islet biology gene set (Table 1) calculated using the hypergeometric test. These ranks then formed the basis for tes…
	Islet specific	Open chromatin	Open chromatin clusters	Islet biology
1,007 islet coordinated complexes	0.054	0.000279	0.854	0.134
24 complexes with potential T2D dysregulation	6.61e-33	1.98e-13	0.048	1.35e-38

## Sheet: ST3
The twenty genes, which were part of four or more of the islet diabetic phenotype gene sets. For each gene, the type of evidence supporting it is highlighted (the thirteen islet diabetic phenotype gene sets are described in Table 1).
Gene name	Description	T2D expression (C)	T2D expression (B)	Glycemic gene-based	Co-expression	T2D eQTL	T2D expression (A)	Hyperglycemia expression	T2D methylation (B)	T2D methylation (A)	Monogenic	OMIM	T2D GWAS/rare variant	Glycemic GWAS/rare variant
ADCY5	adenylate cyclase 5			X		X							X	X
ANPEP	alanyl (membrane) aminopeptidase	X				X			X				X
CDKAL1	CDK5 regulatory subunit associated protein 1-like 1			X								X	X	X
FAM105A	family with sequence similarity 105, member A	X			X		X	X
GCK	glucokinase (hexokinase 4)			X							X	X	X	X
GCKR	glucokinase (hexokinase 4) regulator			X	X								X	X
GLIS3	GLIS family zinc finger 3	X		X									X	X
GLP1R	glucagon-like peptide 1 receptor				X		X	X		X			X	X
HADH	hydroxyacyl-CoA dehydrogenase	X	X		X		X
HNF1A	HNF1 homeobox A										X	X	X	X
HNF4A	hepatocyte nuclear factor 4, alpha					X					X	X	X
IGF2BP2	insulin-like growth factor 2 mRNA binding protein 2			X								X	X	X
MTNR1B	melatonin receptor 1B			X								X	X	X
PDLIM4	PDZ and LIM domain 4	X					X	X		X
PDX1	pancreatic and duodenal homeobox 1			X				X			X		X	X
SLC2A2	solute carrier family 2 (facilitated glucose transporter), member 2	X		X				X						X
SLC30A8	solute carrier family 30 (zinc transporter), member 8			X								X	X	X
SSR1	signal sequence receptor, alpha		X	X									X	X
TCF7L2	transcription factor 7-like 2 (T-cell specific, HMG-box)		X	X								X	X	X
ZNF512	zinc finger protein 512			X	X								X	X

## Sheet: ST4
Overview of the 24 complexes with potential T2D dysregulation. a) The empirical P-values (Pemp) for functional enrichment (see Methods) are shown for each of the thirteen islet diabetic phenotype gene sets and when combined using Fisher’s combined probability test (Pemp Fisher). Nominal Pemp < 0.05 are highlighted with red. Genes related to monogenic diabetes and OMIM genes were enriched in over …
	a: Deconvolution of evidence-sources behind the functional convergence															b: Genetic versus non-genetic evidence			c: Top tissues with coordinated expression of complexes
	Pemp T2D expression (C)	Pemp T2D expression (B)	Pemp Glycemic gene-based	Pemp Co-expression	Pemp T2D eQTL	Pemp T2D expression (A)	Pemp Hyperglycemia expression	Pemp T2D methylation (B)	Pemp T2D methylation (A)	Pemp Monogenic	Pemp OMIM	Pemp T2D GWAS/rare variant	Pemp Glycemic GWAS/rare variant	Pemp Fisher		Genetic (% of genes supported by one or more genetic source)	Non-genetic (% of genes supported by one or more non-genetic source)		Coordinated expression in islet tissue	Top 1	Top 2	Top 3
Complex-1	0.13927	1	0.00252	0.11569	1	1	0.00179	1	1	0.00014	0.01464	0.09601	0.0018	0		100	66.7		No	Colon	Skin	Bone Marrow
Complex-2	0.01552	0.00655	0.00012	0.01082	1	1	8e-05	1	1	0.00026	0.01931	0.1266	0	0		62.5	62.5		Yes	islet	Pituitary	Pancreas
Complex-3	0.42916	0.29826	0.03583	0.01096	1	1	0.00212	1	1	0.002	0.05422	0.31543	0.02449	2e-05		50	50		No	Bladder	Ovary	Breast
Complex-4	1	1	0.06906	0.10334	1	0.04902	0.0594	1	0.04708	1	0.01326	0.00333	0.00135	3e-05		100	33.3		Yes	islet	Pancreas	Small Intestine
Complex-5	1	1	0.0783	0.11569	1	0.05432	0.06609	1	0.05374	1	0.01464	0.00436	0.0018	3e-05		100	33.3		Yes	islet	beta	Bone Marrow
Complex-6	1	1	0.00202	0.10334	1	1	1	0.09083	1	0.01522	0.01326	0.00333	0.00135	3e-05		66.7	33.3		No	Nerve	Cervix Uteri	Small Intestine
Complex-7	0.19118	0.12669	0.00602	0.16283	1	1	0.00013	1	1	0.02496	1	0.13545	0.00406	4e-05		50	75		Yes	Colon	Bladder	nonbeta
Complex-8	1	1	0.0783	0.11569	1	1	0.06609	0.10044	1	0.00014	0.01464	0.09601	0.06449	4e-05		66.7	66.7		No	Skin	Colon	Adrenal Gland
Complex-9	0.20313	0.13595	1	0.01462	1	0.08502	1	1	1	0.00021	0.00021	0.1434	0.09803	5e-05		66.7	33.3		No	Fallopian Tube	Uterus	Bladder
Complex-10	0.21657	0.00057	0.00045	0.18524	1	1	1	0.16196	1	1	1	0.15528	0.00532	6e-05		42.9	71.4		No	Small Intestine	Liver	Brain
Complex-11	0.00708	0.08081	1	0.00014	1	0.04902	1	1	1	0.01522	0.01326	1	1	6e-05		25	50		No	Bladder	Fallopian Tube	Prostate
Complex-12	0.12282	0.08081	0.06906	0.00014	1	0.04902	1	1	1	0.01522	0.01326	1	1	6e-05		50	25		No	Bladder	Fallopian Tube	Cervix Uteri
Complex-13	0.32484	1	1	1	1	1	1	0.0314	0.00932	0.00086	0.00069	0.00247	1	7e-05		75	50		Yes	beta	islet	Testis
Complex-14	0.21657	0.14398	1	1	1	0.08958	0	1	0.08724	1	1	0.15528	1	9e-05		14.3	85.7		No	Fallopian Tube	Nerve	Blood Vessel
Complex-15	0.02659	1	1	0.19556	1	1	1	1	1	0.00045	0.00034	0.00072	1	9e-05		50	33.3		Yes	Salivary Gland	islet	Bone Marrow
Complex-16	0.25494	1	0.14873	0.02433	1	1	1	0.18833	0.10407	1	0	0.18648	0.12538	0.0001		57.1	42.9		No	Stomach	Vagina	Colon
Complex-17	1	0.16305	1	0.20828	0.00983	1	1	1	1	0.00053	0.00037	0.01498	1	0.0001		40	20		Yes	islet	Vagina	Cervix Uteri
Complex-18	1	1	0.10144	0.15318	1	0.07239	0.08783	1	0.07092	1	0.01931	0.0081	0.00329	0.00011		100	33.3		No	Blood Vessel	Nerve	Thyroid
Complex-19	1	1	0.14873	0.00159	1	1	1	1	0.10407	0.03425	0.00035	1	0.00788	0.00011		50	16.7		No	Adrenal Gland	Prostate	Liver
Complex-20	1	0.35352	1	0.11209	0.31307	1	1	0.3898	1	0.00308	0.00242	0.01111	0.0035	0.00012		57.1	28.6		No	Brain	Heart	Cervix Uteri
Complex-21	0.19118	1	0.11228	0.01271	1	0.07833	0.09402	1	1	0.00027	1	0.13545	0.09293	0.00018		50	50		No	Pituitary	Spleen	Liver
Complex-22	1	1	0.0783	1	1	1	1	1	0.05374	0.01723	2e-05	0.09601	0.06449	0.0002		100	25		Yes	Ovary	nonbeta	Colon
Complex-23	1	1	0.00508	1	0.1018	1	1	0.12944	1	0.02253	0.01931	0.1266	0.00329	0.00024		100	33.3		Yes	Skin	beta	Colon
Complex-24	0.25494	0.01423	0.01158	1	1	0.10506	0.12679	1	1	1	0.03042	0.18648	0.00788	0.00028		40	100		No	Cervix Uteri	Vagina	Stomach

## Sheet: ST5
The 294 genes in one or more of the 24 complexes with potential T2D dysregulation.
																											Islet diabetic phenotype gene sets													Islet biology gene sets				Additional gene sets
Ensembl gene ID	Gene symbol	Gene name	# Potential T2D dysregulated complexes	Potential T2D dysregulated complexes	# All protein complexes	# Islet diabetic phenotype gene sets	# Islet biology gene sets	T2D SNP P-value	2hrGlucose.adjBMI SNP P-value	Fasting glucose SNP P-value	HbA1c SNP P-value	AUCIns/AUCGlu SNP P-value	AUCIns SNP P-value	CIR SNP P-value	CIR.adjISI SNP P-value	DI SNP P-value	Incr30 SNP P-value	Ins30.adjBMI SNP P-value	Ins30 SNP P-value	ISI SNP P-value	Fasting insulin SNP P-value	Fasting proinsulin SNP P-value	HOMA-B SNP P-value	HOMA-IR SNP P-value	Fasting glucose, Manning SNP P-value	Fasting insulin, Manning SNP P-value	T2D expression (C)	T2D expression (B)	Glycemic gene-based	Co-expression	T2D eQTL	T2D expression (A)	Hyperglycemia expression	T2D methylation (B)	T2D methylation (A)	Monogenic	OMIM	T2D GWAS/rare variant	Glycemic GWAS/rare variant	Islet specific	Open chromatin	Open chromatin clusters	Islet biology	Fadista_geneExpr.ass.hba1c_pval.0.05	Fadista_geneExpr.ass.hba1c_fdr.0.05	Fadista_geneExpr.ass.ins.hba1c_pval.0.05	WHR	Weight_change	Waist_circumference
ENSG00000170558	CDH2	cadherin 2, type 1, N-cadherin (neuronal)	1	Complex-13	18	0	0	0.00033	0.054	0.00952	0.00177	0.000919	0.000492	0.00191	0.00183	0.00551	0.000537	0.00209	0.0024	0.0038	0.00551	0.00551	0.00551	0.00551	0.00328	0.00241
ENSG00000136754	ABI1	abl-interactor 1	1	Complex-22	16	0	0	0.037	0.00333	0.00518	0.0572	0.0226	0.00306	0.00861	0.0101	0.02	0.0261	0.0327	0.0136	0.0151	0.0228	0.0335	0.0331	0.00948	0.00347	0.0101
ENSG00000113361	CDH6	cadherin 6, type 2, K-cadherin (fetal kidney)	1	Complex-24	2	0	0	0.011	0.00951	0.0491	0.013	0.00166	0.00164	0.0261	0.0174	0.0278	0.00037	0.00188	0.00116	0.00797	0.00115	0.00115	0.00115	0.00115	0.0333	0.00115																		X
ENSG00000081138	CDH7	cadherin 7, type 2	1	Complex-24	1	0	0	0.00083	0.0731	0.0383	0.0327	0.0138	0.00995	0.0108	0.00668	0.0286	0.0061	0.0312	0.00647	0.0273	0.0021	0.0126	0.00606	0.00598	0.00446	0.016
ENSG00000069431	ABCC9	ATP-binding cassette, sub-family C (CFTR/MRP), member 9	2	Complex-15; Complex-17	4	1	2	0.0067	0.0258	0.0832	0.0115	0.0221	0.00827	0.00611	0.00284	0.00704	0.0538	0.0538	0.0553	0.00234	0.0192	0.0132	0.0135	0.00748	0.03	0.0176				X											X	X
ENSG00000025434	NR1H3	nuclear receptor subfamily 1, group H, member 3	1	Complex-23	16	2	0	0.086	0.147	3.08e-09	0.101	0.137	0.127	0.00871	0.00548	0.0333	0.044	0.079	0.0763	0.0333	0.0382	2.05e-45	8.06e-05	0.0382	6.89e-13	0.0382			X										X
ENSG00000040731	CDH10	cadherin 10, type 2 (T2-cadherin)	1	Complex-24	2	0	0	0.0058	0.0128	0.00417	0.00579	0.0699	0.0699	0.0279	0.0119	0.0342	0.0699	0.0699	0.0699	0.0157	0.00139	0.00851	0.000843	0.000916	0.00275	0.00173
ENSG00000132297	HHLA1	HERV-H LTR-associating 1	1	Complex-5	2	0	0	0.052	0.0299	0.00489	0.00623	0.00777	0.00362	0.00341	0.00341	0.00265	0.0174	0.00497	0.00497	8.88e-05	0.00571	0.0093	0.00081	0.00794	0.00216	0.0198
ENSG00000079112	CDH17	cadherin 17, LI cadherin (liver-intestine)	1	Complex-24	2	0	0	0.0036	0.0332	0.0265	0.000238	0.0784	0.0561	0.0207	0.025	0.0103	0.0252	0.0182	0.0205	0.0498	0.00077	0.0551	0.0179	0.000193	0.00408	0.0025
ENSG00000145526	CDH18	cadherin 18, type 2	1	Complex-24	2	0	1	0.036	0.00701	0.0266	0.0114	0.000107	0.000145	0.000136	0.000918	0.00133	0.00101	0.00541	0.000546	0.0222	0.00321	0.0132	0.0132	0.00391	0.00632	0.00341																X
ENSG00000173334	TRIB1	tribbles pseudokinase 1	1	Complex-15	9	0	0	0.0079	0.0034	0.0119	0.00941	0.0222	0.0106	0.0185	0.00252	0.000286	0.0348	0.0202	0.0173	0.0326	0.0386	0.0384	0.0386	0.0274	0.0441	0.0701
ENSG00000142675	CNKSR1	connector enhancer of kinase suppressor of Ras 1	1	Complex-19	9	0	0	0.002	0.0386	0.0304	0.00187	0.0481	0.159	0.0296	0.0144	0.00761	0.117	0.0585	0.104	0.112	0.0438	0.00579	0.0438	0.0418	0.0801	0.00762
ENSG00000127528	KLF2	Kruppel-like factor 2	1	Complex-9	8	0	0	0.0085	0.00679	0.00774	0.0774	0.0109	0.00316	0.00402	0.00616	0.01	0.00195	0.0067	0.00132	0.0015	0.00381	0.0301	0.0593	0.0155	0.0682	0.00253																		X	X
ENSG00000136371	MTHFS	5,10-methenyltetrahydrofolate synthetase (5-formyltetrahydrofolate cyclo-ligase)	1	Complex-20	2	0	0	0.0058	0.0302	0.0114	0.0337	0.0012	0.000901	0.00455	0.011	0.0179	0.000977	0.00118	0.00318	0.00585	0.0237	0.0237	0.0173	0.0204	0.00879	0.0237
ENSG00000259885	SH2B2	SH2B adaptor protein 2	1	Complex-16	7	0	0	0.0075	0.0255	0.0928	0.000779	0.0483	0.043	0.189	0.101	0.129	0.114	0.234	0.249	0.0338	0.0324	0.00447	0.0125	0.0569	0.0823	0.186
ENSG00000163110	PDLIM5	PDZ and LIM domain 5	1	Complex-3	7	0	1	0.018	0.0293	9.87e-05	0.0486	0.00834	0.00684	0.0509	0.0242	0.0401	0.00853	0.0208	0.0208	0.0193	0.0271	0.0538	0.0274	0.0137	0.0416	0.00374																X
ENSG00000109861	CTSC	cathepsin C	1	Complex-18	5	0	0	0.0014	0.016	0.00239	0.0108	0.021	0.0171	0.0234	0.0234	0.00788	0.0383	0.00928	0.0383	0.00607	0.0236	0.00668	0.00894	0.0177	0.00338	0.00656
ENSG00000160193	WDR4	WD repeat domain 4	1	Complex-6	8	0	0	0.023	0.0677	0.0628	4.99e-05	0.0776	0.0163	0.0251	0.0211	0.0251	0.00897	0.144	0.031	0.0079	0.00589	0.00773	0.0589	0.00214	0.00835	0.0138																		X
ENSG00000137218	FRS3	fibroblast growth factor receptor substrate 3	1	Complex-16	9	0	0	0.01	0.0192	0.00795	0.0668	0.00969	0.0159	0.0336	0.0668	0.0668	0.0555	0.0443	0.0406	0.0193	0.00171	0.0358	0.0725	0.000653	0.0105	0.0332
ENSG00000166225	FRS2	fibroblast growth factor receptor substrate 2	1	Complex-16	7	0	1	0.0065	0.00251	0.00254	0.0622	0.0157	0.0165	0.0155	0.00119	0.00303	0.0166	0.0111	0.00338	0.00495	0.0164	0.00372	0.0164	0.0164	9.76e-06	0.00183																X
ENSG00000109819	PPARGC1A	peroxisome proliferator-activated receptor gamma, coactivator 1 alpha	1	Complex-17	7	1	0	0.0092	0.0324	0.0039	0.00284	0.0099	0.0153	0.0164	0.0138	0.01	0.000769	0.00142	0.000782	0.0198	0.0155	0.00491	0.0107	0.00893	0.0235	0.0085					X
ENSG00000118816	CCNI	cyclin I	1	Complex-14	4	0	1	0.0024	0.0625	0.00317	0.0144	0.0308	0.0761	0.0267	0.0114	0.0265	0.058	0.0528	0.0258	0.0808	0.0109	0.00264	0.0109	0.0109	0.0634	0.0109																X
ENSG00000111737	RAB35	RAB35, member RAS oncogene family	1	Complex-3	15	0	0	0.0083	0.0588	0.0689	0.0267	0.0103	0.0148	0.0214	0.0553	0.0503	0.0112	0.0052	0.00495	0.101	0.0363	0.15	0.00282	0.0525	0.0235	0.0517
ENSG00000141141	DDX52	DEAD (Asp-Glu-Ala-Asp) box polypeptide 52	1	Complex-20	5	1	0	2.4e-06	0.0309	0.00277	0.0137	0.0174	0.054	0.0359	0.00888	0.0426	0.0378	0.0426	0.023	0.0637	0.0116	0.0101	0.00127	0.00399	0.00466	0.00225								X
ENSG00000131437	KIF3A	kinesin family member 3A	1	Complex-19	16	1	1	0.0091	0.0491	6.53e-05	0.12	0.0172	0.0619	0.000863	0.00227	0.00469	0.0322	0.00448	0.00386	0.0265	0.00129	0.0134	0.00278	0.00136	0.0237	0.00945				X												X		X	X
ENSG00000120210	INSL6	insulin-like 6	1	Complex-7	1	0	0	0.015	0.015	0.015	0.0572	0.0759	0.0506	0.0293	0.145	0.145	0.01	0.0213	0.0591	0.145	0.00589	0.0334	0.0203	0.011	0.0657	0.00158
ENSG00000198841	KTI12	KTI12 homolog, chromatin associated (S. cerevisiae)	1	Complex-20	4	0	0	0.12	0.212	0.114	0.0347	0.125	0.0816	0.153	0.153	0.153	0.0489	0.052	0.0527	0.0161	0.026	0.145	0.017	0.018	0.0641	0.0393
ENSG00000121281	ADCY7	adenylate cyclase 7	1	Complex-4	6	0	0	0.00026	0.0198	0.268	0.0162	0.0847	0.0868	0.0321	0.0379	0.0131	0.0136	0.00761	0.00787	0.0868	0.131	0.0113	0.0165	0.0517	0.0616	0.00682
ENSG00000213638	ADAT3	adenosine deaminase, tRNA-specific 3	1	Complex-12	5	0	0	0.0077	0.00127	0.04	0.0123	0.0795	0.0192	0.0625	0.0161	0.0161	0.0397	0.149	0.0254	0.0178	0.00288	0.0138	0.00456	0.0164	0.0495	0.00208
ENSG00000144278	GALNT13	UDP-N-acetyl-alpha-D-galactosamine:polypeptide N-acetylgalactosaminyltransferase 13 (GalNAc-T13)	1	Complex-13	4	0	0	0.00067	0.00067	0.000327	0.00067	0.00067	0.00067	0.00067	0.00067	0.00067	0.00067	0.00067	0.00067	0.00067	0.00167	0.000705	0.00776	0.000856	0.0121	0.0203
ENSG00000114859	CLCN2	chloride channel, voltage-sensitive 2	1	Complex-15	3	0	0	0.022	0.00779	0.00269	0.000373	0.00142	0.00201	0.0368	0.017	0.0255	0.0101	0.00477	0.00576	0.00672	3.03e-05	0.0584	0.000239	4.62e-06	0.0773	0.0124
ENSG00000170484	KRT74	keratin 74	2	Complex-3; Complex-7	10	0	0	0.017	0.0518	0.0127	0.0108	0.00377	0.00539	0.000563	0.00188	0.0108	0.0108	0.000588	0.00786	0.00874	0.000107	0.000544	0.000414	0.000249	0.000849	0.000544
ENSG00000155846	PPARGC1B	peroxisome proliferator-activated receptor gamma, coactivator 1 beta	1	Complex-23	12	0	0	0.0085	0.00478	0.00253	0.00367	0.00121	0.00166	0.0069	0.0184	0.00877	0.0353	0.0177	0.0295	0.000208	0.0105	0.000991	0.000787	0.00782	0.000412	0.0108
ENSG00000189007	ADAT2	adenosine deaminase, tRNA-specific 2	1	Complex-12	3	0	0	0.0029	0.0289	0.0191	0.0141	0.00984	0.00552	0.0257	0.0101	0.0335	0.00187	0.00595	0.00396	0.00501	0.00764	0.00907	0.00029	0.0108	0.0454	0.00314
ENSG00000118260	CREB1	cAMP responsive element binding protein 1	1	Complex-11	16	0	1	0.071	0.00238	0.000536	0.0449	0.0309	0.0344	0.00704	0.00599	0.029	0.00424	0.0105	0.0055	0.00898	0.0439	0.0981	0.0611	0.0267	0.00142	0.0402																X
ENSG00000130700	GATA5	GATA binding protein 5	1	Complex-9	6	0	0	0.0089	0.0175	0.0771	0.0108	0.0304	0.0254	0.0331	0.0153	0.0228	0.044	0.0273	0.0445	0.0613	0.0313	0.0221	0.0165	0.0655	0.053	0.00464
ENSG00000198053	SIRPA	signal-regulatory protein alpha	1	Complex-14	9	2	0	0.0024	0.00446	0.00223	0.00453	0.00453	0.00453	0.00453	0.00453	0.00453	0.00453	0.00453	0.00453	0.00453	0.0113	0.00113	0.000233	0.0141	0.00289	0.00142	X						X											X	X
ENSG00000112062	MAPK14	mitogen-activated protein kinase 14	1	Complex-20	18	0	0	0.13	0.0125	0.0545	0.00131	0.0741	0.0583	0.0724	0.0756	0.0366	0.0612	0.0374	0.0198	0.00449	0.0832	0.0285	0.0143	0.0832	0.0304	0.0832
ENSG00000141551	CSNK1D	casein kinase 1, delta	1	Complex-20	14	0	0	0.12	0.104	0.0385	0.00545	0.00248	0.00225	0.038	0.038	0.038	0.00805	0.038	0.033	0.038	0.0498	0.0389	0.0249	0.0235	0.0379	0.0803
ENSG00000213923	CSNK1E	casein kinase 1, epsilon	1	Complex-20	22	0	0	0.013	0.062	0.0985	0.00265	0.0505	0.0505	0.0505	0.0148	0.0245	0.0323	0.0505	0.0505	0.0505	0.0172	0.0592	0.0296	0.0625	0.00638	0.0382
ENSG00000168036	CTNNB1	catenin (cadherin-associated protein), beta 1, 88kDa	1	Complex-24	6	0	0	0.011	0.00722	0.0463	0.0267	0.0185	0.0036	0.0424	0.012	0.0144	0.0119	0.0436	0.018	0.0269	0.00739	0.00739	0.00739	0.00739	0.00259	0.00739
ENSG00000135047	CTSL	cathepsin L	1	Complex-18	8	0	0	0.0038	0.00305	0.0162	0.00587	0.00303	0.00135	0.0227	0.0453	0.15	0.00106	0.00646	1.32e-05	0.00917	0.016	0.00105	0.0176	0.0176	0.0428	0.0176
ENSG00000239900	ADSL	adenylosuccinate lyase	1	Complex-1	3	0	0	0.011	0.116	0.000483	0.000989	0.0322	0.0235	0.00724	0.0182	0.0273	0.0447	0.023	0.023	0.0162	0.0266	0.0484	0.0401	0.064	0.127	0.0715
ENSG00000132535	DLG4	discs, large homolog 4 (Drosophila)	1	Complex-16	16	1	0	0.0022	0.00109	0.0161	0.0724	0.0965	0.0526	0.00428	0.000947	0.00366	0.0291	0.0455	0.0731	0.0237	0.0613	0.028	0.00655	0.00766	0.00233	0.0459				X
ENSG00000197635	DPP4	dipeptidyl-peptidase 4	1	Complex-5	13	0	0	0.014	0.0231	0.00444	0.0502	0.00867	0.0132	0.0156	0.0455	0.0485	0.0187	0.00517	0.0495	0.00262	0.00243	0.0141	0.00775	0.00124	0.0193	0.0132
ENSG00000108861	DUSP3	dual specificity phosphatase 3	1	Complex-8	5	0	0	0.079	0.0391	0.078	0.128	0.0874	0.0479	0.00967	0.0204	0.0613	0.0648	0.0615	0.162	0.0919	0.00396	0.0134	0.0016	0.0103	0.0198	0.0072
ENSG00000167967	E4F1	E4F transcription factor 1	1	Complex-11	4	1	0	0.043	0.23	0.024	0.0288	0.000873	0.00111	0.09	0.0903	0.0833	0.0134	0.00908	0.00779	0.00488	0.0691	0.00997	0.0198	0.0311	0.197	0.11	X																	X
ENSG00000169242	EFNA1	ephrin-A1	1	Complex-7	7	0	0	0.033	0.0804	0.0123	0.0388	0.0978	0.0727	0.0813	0.11	0.0679	0.0261	0.0641	0.0338	0.113	0.215	0.00304	0.215	0.0956	0.00856	0.0761
ENSG00000108947	EFNB3	ephrin-B3	2	Complex-3; Complex-7	9	0	0	0.00082	0.00082	0.0443	0.00595	0.0354	0.0234	0.028	0.0154	0.000497	0.0574	0.0252	0.063	0.00995	0.0492	0.0184	0.0271	0.0261	0.0243	0.00901
ENSG00000166582	CENPV	centromere protein V	1	Complex-20	1	0	0	0.033	0.0227	0.00312	0.0156	0.0136	0.0132	0.0156	0.0156	0.0156	0.000274	0.00456	0.00307	0.0117	0.00167	0.00167	0.00167	0.00167	0.126	0.00167																		X	X	X
ENSG00000146904	EPHA1	EPH receptor A1	2	Complex-3; Complex-7	12	0	0	0.04	0.0174	0.00108	0.0457	0.103	0.0453	0.0109	0.0354	0.0631	0.169	0.0844	0.142	0.0309	0.133	0.0086	0.0148	0.104	0.0388	0.0745
ENSG00000182580	EPHB3	EPH receptor B3	2	Complex-3; Complex-7	10	0	0	0.0031	0.0138	0.01	0.000373	0.000496	0.00284	0.0087	0.000326	0.0087	0.00463	0.000167	0.0087	0.0087	1.69e-06	0.0457	4.46e-05	1.71e-06	0.025	0.00189																		X
ENSG00000173153	ESRRA	estrogen-related receptor alpha	1	Complex-23	13	0	0	0.011	0.00172	0.0291	0.012	0.00107	0.00851	1.91e-05	0.000148	3.92e-05	4.37e-05	8.31e-05	0.00012	0.00283	0.0196	0.0314	0.0022	0.0037	0.0381	0.00531
ENSG00000196482	ESRRG	estrogen-related receptor gamma	1	Complex-23	15	0	2	0.0013	0.000232	0.00159	0.00124	0.00124	0.00124	0.00124	0.00124	0.000307	0.00124	0.00124	0.00124	0.00124	0.000975	0.00596	0.000337	0.000383	0.00206	0.00525															X	X
ENSG00000139289	PHLDA1	pleckstrin homology-like domain, family A, member 1	1	Complex-18	5	0	0	0.052	0.0217	0.00865	0.109	0.0396	0.0326	0.0386	0.00482	0.000856	0.00988	0.0582	0.0262	0.000856	0.0384	0.0309	0.00473	0.0273	0.0174	0.0524																		X	X
ENSG00000075945	KIFAP3	kinesin-associated protein 3	1	Complex-19	13	0	1	0.045	0.0416	0.0285	0.0129	0.0214	0.0337	0.0527	0.0778	0.0451	0.0336	0.0179	0.0307	0.0778	0.0271	0.0419	0.0109	0.0272	0.00039	0.0192																X
ENSG00000153574	RPIA	ribose 5-phosphate isomerase A	1	Complex-9	17	0	0	0.086	0.0646	0.0265	0.0376	0.109	0.203	0.0762	0.026	0.0191	0.124	0.0764	0.0294	0.123	0.0533	0.108	0.145	0.0252	0.00825	0.0338
ENSG00000198646	NCOA6	nuclear receptor coactivator 6	1	Complex-17	14	0	0	0.0069	0.119	0.0164	0.0201	0.0412	0.0628	0.0779	0.0295	0.0231	0.0189	0.0744	0.0229	0.134	0.0318	0.0696	0.0534	0.0175	0.00157	0.0254																		X	X
ENSG00000071189	SNX13	sorting nexin 13	1	Complex-4	4	0	1	0.0017	0.000867	0.111	4.02e-06	0.00203	0.00121	0.0103	0.0111	0.00735	0.00113	0.00313	0.00804	0.0438	0.00392	0.00392	0.00392	0.00392	0.00843	0.00392																X		X
ENSG00000138834	MAPK8IP3	mitogen-activated protein kinase 8 interacting protein 3	2	Complex-3; Complex-19	8	0	0	0.033	0.000921	0.00273	0.0653	0.0078	0.0345	0.00999	0.00269	0.0356	0.00907	0.00471	0.0267	0.0499	0.0247	0.0247	0.0247	0.0247	0.00467	0.0247
ENSG00000155561	NUP205	nucleoporin 205kDa	1	Complex-10	7	0	0	0.03	0.02	0.0466	0.0305	0.0136	0.00752	0.0305	0.0305	0.0305	0.00151	0.0202	0.0143	0.000848	0.00353	0.00835	0.00548	0.00436	0.00753	0.00398
ENSG00000137815	RTF1	Rtf1, Paf1/RNA polymerase II complex component, homolog (S. cerevisiae)	1	Complex-20	11	0	0	0.085	0.126	0.0773	0.0852	0.0852	0.0852	0.036	0.0236	0.0315	0.0852	0.0831	0.0852	0.0852	0.0307	0.0307	0.0307	0.0307	0.0982	0.0185
ENSG00000115687	PASK	PAS domain containing serine/threonine kinase	2	Complex-3; Complex-21	8	0	0	0.041	0.0263	0.00959	0.0268	0.0128	0.00674	0.0396	0.0397	0.0686	0.0301	0.0104	0.0504	0.00908	0.0027	0.0149	0.0104	0.0163	0.0357	0.0544
ENSG00000124422	USP22	ubiquitin specific peptidase 22	1	Complex-20	10	0	0	0.013	0.0349	0.0482	0.0102	0.145	0.126	0.0233	0.0276	0.0496	0.101	0.0687	0.101	0.0169	0.0255	0.0125	0.00379	0.0253	0.00679	0.0451
ENSG00000088808	PPP1R13B	protein phosphatase 1, regulatory subunit 13B	1	Complex-19	7	0	0	0.02	0.187	0.000472	0.0693	0.0418	0.0544	0.0151	0.0951	0.0951	0.0765	0.0763	0.0542	0.044	0.0762	0.0638	0.0476	0.0762	0.00241	0.0762
ENSG00000172828	CES3	carboxylesterase 3	1	Complex-5	2	0	0	0.032	0.00671	0.00504	0.0324	0.0525	0.0124	0.0404	0.0659	0.0977	0.00801	0.0338	0.00656	0.0769	0.00134	0.00299	0.0249	0.00133	0.00268	0.0013
ENSG00000008735	MAPK8IP2	mitogen-activated protein kinase 8 interacting protein 2	1	Complex-19	12	1	0	0.063	0.0321	0.0113	0.00627	0.012	0.0345	0.00588	0.00816	0.00428	0.0364	0.00858	0.0465	0.00854	0.0573	0.00733	0.0772	0.0318	0.00482	0.0148				X
ENSG00000108839	ALOX12	arachidonate 12-lipoxygenase	1	Complex-15	9	0	0	0.032	0.015	0.0145	0.0204	0.013	0.0236	0.00819	0.02	0.0198	0.0236	0.0125	0.0125	0.0236	0.0918	0.0303	0.0799	0.0415	0.0446	0.0775
ENSG00000165060	FXN	frataxin	1	Complex-21	14	1	0	0.00087	0.00432	0.00147	0.0296	0.0168	0.0252	0.0173	0.00977	0.0163	0.033	0.00628	0.011	0.0413	0.0733	0.0178	0.0662	0.048	0.00836	0.0315										X								X
ENSG00000010810	FYN	FYN oncogene related to SRC, FGR, YES	1	Complex-16	11	0	0	0.0097	0.019	0.00713	1.7e-05	0.00921	0.013	0.0598	0.0172	0.0126	0.0445	0.0967	0.018	0.0318	0.0126	0.00399	0.00114	0.00858	0.0523	0.0274
ENSG00000129946	SHC2	SHC (Src homology 2 domain containing) transforming protein 2	1	Complex-16	5	0	0	0.0089	0.0089	0.0128	0.0108	0.00325	0.00158	0.0512	0.0171	0.0211	0.00753	0.0201	0.00902	0.0277	0.000362	0.00869	0.000362	0.000362	0.0199	5.27e-06
ENSG00000100211	CBY1	chibby homolog 1 (Drosophila)	1	Complex-24	4	0	0	0.029	0.0415	0.192	0.0101	0.0722	0.189	0.00475	0.0746	0.016	0.00938	0.0308	0.00904	0.0557	0.047	0.0371	0.047	0.047	0.000303	0.047																		X
ENSG00000186765	FSCN2	fascin homolog 2, actin-bundling protein, retinal (Strongylocentrotus purpuratus)	1	Complex-24	1	0	0	0.078	0.0341	0.00154	0.00183	0.00855	0.0162	0.000433	0.00325	0.014	0.0098	0.00361	0.0162	0.00839	0.00582	0.00667	0.00667	0.00591	0.017	0.00475
ENSG00000141429	GALNT1	UDP-N-acetyl-alpha-D-galactosamine:polypeptide N-acetylgalactosaminyltransferase 1 (GalNAc-T1)	1	Complex-13	4	0	0	0.0089	0.0174	0.0173	0.0582	0.027	0.0232	0.0202	0.0228	0.0451	0.0303	0.0458	0.0398	0.00399	0.00323	0.0527	0.00123	0.00946	0.00669	0.0476
ENSG00000178188	SH2B1	SH2B adaptor protein 1	2	Complex-9; Complex-16	9	0	0	0.3	0.0256	0.0402	0.0237	0.594	0.39	0.171	0.0433	0.0311	0.233	0.0946	0.151	0.145	0.000883	0.00566	0.0204	0.00242	0.196	0.00133
ENSG00000142864	SERBP1	SERPINE1 mRNA binding protein 1	1	Complex-10	6	1	0	0.0073	0.0313	0.00603	0.0528	0.0258	0.0061	0.00564	0.00597	0.00457	0.066	0.0217	0.0362	0.00824	0.0609	0.0575	0.0978	0.1	0.0356	0.038		X
ENSG00000115263	GCG	glucagon	3	Complex-4; Complex-5; Complex-18	7	0	1	0.056	0.026	0.0157	0.0502	0.00867	0.0132	0.0687	0.111	0.0625	0.108	0.0167	0.0725	0.00262	0.124	0.0141	0.032	0.21	0.0725	0.0537														X
ENSG00000215644	GCGR	glucagon receptor	3	Complex-4; Complex-5; Complex-18	6	1	0	0.14	0.0534	0.303	0.474	0.00975	0.00558	0.016	0.00478	0.000682	0.0277	0.127	0.127	0.00916	0.241	0.0241	0.0924	0.297	0.155	0.256											X
ENSG00000106633	GCK	glucokinase (hexokinase 4)	1	Complex-6	6	5	2	0.0014	0.000121	5.54e-37	1.45e-20	0.000104	0.00381	8.24e-05	8.68e-05	0.0012	0.00408	0.000224	0.0104	0.00987	0.0774	0.00422	4.84e-09	0.00632	3.51e-53	0.0946			X							X	X	X	X			X	X
ENSG00000084734	GCKR	glucokinase (hexokinase 4) regulator	1	Complex-6	1	4	0	0.017	1.45e-06	2.91e-13	0.156	0.106	0.122	0.0319	0.0148	0.00771	0.0345	0.0482	0.0986	0.00273	9.77e-05	0.00575	0.156	7.63e-07	4.23e-25	3.4e-09			X	X								X	X
ENSG00000109911	ELP4	elongator acetyltransferase complex subunit 4	1	Complex-20	5	1	2	0.0091	0.092	0.0347	0.00114	0.21	0.0984	0.1	0.156	0.0811	0.201	0.308	0.324	0.115	0.0277	0.0244	0.00845	0.0272	0.00597	0.0174				X											X	X
ENSG00000083635	NUFIP1	nuclear fragile X mental retardation protein interacting protein 1	1	Complex-17	7	0	1	0.013	0.0273	0.00542	0.0243	0.0216	0.013	0.00724	0.00757	0.0257	0.00927	0.0122	0.0178	0.043	0.0177	0.00229	0.0608	0.0249	0.000857	0.0272																X
ENSG00000010310	GIPR	gastric inhibitory polypeptide receptor	3	Complex-4; Complex-5; Complex-18	3	3	1	0.0031	3.33e-06	0.000485	0.000992	8e-05	0.000515	0.00308	0.00463	0.0138	1.22e-05	2.79e-05	1.52e-06	0.00574	0.0114	0.00289	0.0033	0.0114	2.25e-05	0.0114			X									X	X				X
ENSG00000143322	ABL2	c-abl oncogene 2, non-receptor tyrosine kinase	1	Complex-3	12	0	0	0.043	0.0129	0.00153	0.00137	0.0055	0.0055	0.0055	0.0055	0.0055	0.0055	0.0055	0.0055	0.0055	0.0605	0.0161	0.0119	0.0531	0.00103	0.034
ENSG00000086189	DIMT1	DIM1 dimethyladenosine transferase 1 homolog (S. cerevisiae)	1	Complex-20	5	0	0	0.051	0.0102	0.0352	0.0549	0.00196	0.00133	0.0393	0.00864	0.0549	0.0512	0.0418	0.0327	0.0132	0.0717	0.00173	0.184	0.222	0.129	0.154
ENSG00000072133	RPS6KA6	ribosomal protein S6 kinase, 90kDa, polypeptide 6	1	Complex-3	9	1	0	#N/A	#N/A	#N/A	#N/A	#N/A	#N/A	#N/A	#N/A	#N/A	#N/A	#N/A	#N/A	#N/A	#N/A	#N/A	#N/A	#N/A	#N/A	#N/A				X
ENSG00000112164	GLP1R	glucagon-like peptide 1 receptor	3	Complex-4; Complex-5; Complex-18	6	6	2	5.3e-05	0.00625	8.14e-05	0.00239	0.00239	0.00239	0.00239	0.00239	0.00239	0.000957	0.00239	0.00239	0.00239	0.00981	0.0232	0.011	0.0368	3.79e-05	0.0479				X		X	X		X			X	X		X		X	X	X
ENSG00000087460	GNAS	GNAS complex locus	1	Complex-4	18	0	1	0.0056	0.00548	0.00159	0.000955	0.0149	0.00556	0.0106	0.0156	0.00387	0.000422	0.00211	0.00132	0.00794	0.00276	0.0919	0.00142	0.00911	4.73e-05	0.0399														X				X	X
ENSG00000111664	GNB3	guanine nucleotide binding protein (G protein), beta polypeptide 3	1	Complex-10	11	0	0	0.016	0.00148	0.00345	0.00642	0.00861	0.00967	0.00441	0.00408	0.0013	0.00885	0.00418	0.00812	0.0117	0.023	0.0258	0.018	0.023	0.00617	0.023
ENSG00000186174	BCL9L	B-cell CLL/lymphoma 9-like	1	Complex-24	1	0	0	0.038	0.0385	0.109	0.0346	0.0317	0.0262	0.00336	0.00567	0.00925	0.028	0.0125	0.0254	0.0422	0.00213	7.93e-05	0.00158	0.00213	0.0559	0.00213
ENSG00000154813	DPH3	diphthamide biosynthesis 3	1	Complex-20	7	0	0	0.0066	0.003	0.054	0.0254	0.0988	0.0521	0.016	0.0126	0.012	0.0456	0.0398	0.017	0.0158	0.0977	0.0308	0.0248	0.0694	0.00048	0.0647
ENSG00000145362	ANK2	ankyrin 2, neuronal	1	Complex-15	9	0	1	0.0055	0.0066	0.00334	0.000312	0.000312	0.000312	0.00525	0.000312	0.00525	0.00525	0.00525	0.00525	0.00525	0.00107	0.00182	0.000502	0.000999	0.00136	0.00277																X
ENSG00000106070	GRB10	growth factor receptor-bound protein 10	1	Complex-10	7	3	0	0.0019	0.00223	2.1e-05	0.0195	0.00169	0.00744	1.66e-05	0.00014	0.000957	0.00265	0.000479	0.000547	0.0182	7.49e-05	0.000833	0.0018	2.75e-05	2.69e-06	0.000284			X					X					X
ENSG00000120251	GRIA2	glutamate receptor, ionotropic, AMPA 2	1	Complex-13	17	0	2	0.019	0.03	0.0237	0.00588	0.00588	0.00588	0.00588	0.00588	0.00588	0.00588	0.00588	0.00588	0.00588	0.0112	0.0939	0.0551	0.0308	0.0922	0.00537															X	X		X
ENSG00000125675	GRIA3	glutamate receptor, ionotropic, AMPA 3	1	Complex-13	9	0	0	#N/A	#N/A	#N/A	#N/A	#N/A	#N/A	#N/A	#N/A	#N/A	#N/A	#N/A	#N/A	#N/A	#N/A	#N/A	#N/A	#N/A	#N/A	#N/A
ENSG00000108262	GIT1	G protein-coupled receptor kinase interacting ArfGAP 1	1	Complex-13	11	2	0	0.0038	0.085	0.000128	0.0314	0.00889	0.00639	0.0294	0.177	0.0625	0.0248	0.0138	0.00646	0.0114	0.164	0.0262	0.0262	0.135	0.000651	0.0393								X	X
ENSG00000104812	GYS1	glycogen synthase 1 (muscle)	1	Complex-21	16	0	0	0.006	0.00105	0.00719	0.0223	0.0183	0.0401	0.0336	0.0533	0.0562	0.00346	0.0628	0.0593	0.0465	0.0114	0.0186	0.00502	0.0286	0.0749	0.0251
ENSG00000164032	H2AFZ	H2A histone family, member Z	1	Complex-20	11	0	0	0.07	0.07	0.07	0.0622	0.0322	0.0622	0.0577	0.0622	0.0622	0.0536	0.0145	0.0532	0.0622	0.00108	0.0648	0.00457	0.00514	0.0969	0.00435
ENSG00000132475	H3F3B	microRNA 4738; H3 histone, family 3B (H3.3B); H3 histone, family 3A	1	Complex-20	10	0	0	0.017	0.076	0.0168	0.0226	0.0198	0.0304	0.0463	0.0326	0.041	0.0173	0.0524	0.0166	0.0125	0.0242	0.0659	0.00815	0.0431	0.099	0.0659
ENSG00000138796	HADH	hydroxyacyl-CoA dehydrogenase	3	Complex-9; Complex-11; Complex-12	3	4	0	0.036	0.00839	0.036	0.0111	0.0193	0.00638	0.00164	0.00211	0.0184	0.0309	0.0131	0.0531	0.00619	0.00633	0.00633	0.00633	0.00633	0.011	0.00633	X	X		X		X												X	X
ENSG00000115677	HDLBP	high density lipoprotein binding protein	1	Complex-20	8	0	0	0.048	0.0266	0.0294	0.047	0.0139	0.0444	0.0736	0.0408	0.106	0.0702	0.0483	0.108	0.0696	0.0027	0.0241	0.0104	0.0199	0.00799	0.0544
ENSG00000261413	SOCS7	suppressor of cytokine signaling 7	1	Complex-22	5	0	0	0.0066	0.0393	0.0819	0.0202	0.177	0.112	0.0271	0.0747	0.0954	0.0327	0.0073	0.0355	0.0047	0.00232	0.0422	0.0437	0.0319	0.124	0.00807
ENSG00000177374	HIC1	hypermethylated in cancer 1	1	Complex-24	4	0	0	0.019	0.00748	0.0124	0.00258	0.00785	0.00313	0.0498	0.113	0.0205	0.069	0.0431	0.0183	0.00223	0.00456	1.12e-05	0.0242	0.00822	0.0101	0.0197
ENSG00000123358	NR4A1	nuclear receptor subfamily 4, group A, member 1	1	Complex-8	5	1	0	0.0061	0.0101	0.00686	0.0214	0.0828	0.0417	0.0122	0.023	0.00708	0.00216	0.00252	0.0024	0.14	0.000214	0.0043	0.00018	0.000184	0.0163	0.000164								X										X	X
ENSG00000125798	FOXA2	forkhead box A2	1	Complex-23	10	3	1	0.076	0.0478	0.000416	0.00569	0.0235	0.0276	0.0475	0.0475	0.0475	0.0389	0.0163	0.0843	0.00945	0.0196	0.115	3.32e-05	0.0325	3.89e-08	0.00807			X					X					X				X
ENSG00000101076	HNF4A	hepatocyte nuclear factor 4, alpha	3	Complex-17; Complex-20; Complex-23	18	4	0	0.0018	1.82e-05	0.00996	0.0186	0.00132	0.00756	0.0073	0.00112	0.00112	0.00133	0.000565	0.0101	0.00277	0.00077	0.0156	0.00374	0.00557	0.0105	0.0105					X					X	X	X
ENSG00000121905	HPCA	hippocalcin	1	Complex-2	5	0	0	0.069	0.0354	0.135	0.0683	0.00783	0.00949	0.102	0.175	0.0294	0.0656	0.0639	0.093	0.00208	0.011	0.191	0.00647	0.0321	0.00818	0.0808
ENSG00000173110	HSPA6	heat shock protein family A (Hsp70) member 6	1	Complex-10	11	0	0	0.025	0.043	0.0301	0.00386	2.28e-05	6.83e-06	0.00243	0.00241	0.00243	0.000448	0.000822	0.00481	0.00155	0.00401	0.00561	0.00561	0.00561	0.016	0.00561
ENSG00000121351	IAPP	islet amyloid polypeptide	3	Complex-2; Complex-3; Complex-7	5	2	4	0.0027	0.0343	0.0672	0.0106	0.0185	0.0148	0.014	0.00461	0.00799	0.0173	0.0134	0.018	0.0179	0.0127	0.0214	0.00348	0.00826	0.0529	0.0165		X					X							X	X	X	X	X
ENSG00000140443	IGF1R	insulin-like growth factor 1 receptor	1	Complex-10	12	1	1	0.0016	0.00327	0.00386	0.00608	0.00608	0.00608	0.00251	0.000752	0.00366	0.00608	0.00608	0.00608	0.00507	0.00372	0.00469	0.00469	0.00324	7.02e-05	0.00117				X												X		X	X
ENSG00000115008	IL1A	interleukin 1, alpha	1	Complex-14	7	0	0	0.06	0.00144	0.00362	0.0673	0.167	0.0554	0.0364	0.0242	0.0124	0.0717	0.158	0.125	0.0901	0.139	0.0178	0.0623	0.0836	0.0716	0.0628
ENSG00000115594	IL1R1	interleukin 1 receptor, type I	1	Complex-14	15	1	0	0.052	0.0125	0.0569	0.0355	0.0809	0.103	0.00252	0.00896	0.00359	0.021	0.0175	0.0366	0.0363	0.0159	0.00724	0.0278	0.0212	6e-05	0.00486							X											X	X
ENSG00000196083	IL1RAP	interleukin 1 receptor accessory protein	1	Complex-14	11	0	0	0.0064	0.0637	0.0118	0.00914	0.0101	0.00808	0.0285	0.0378	0.0378	0.00188	0.0196	0.00292	0.026	0.00903	0.00903	0.00508	0.00903	0.00736	0.00903
ENSG00000240583	AQP1	aquaporin 1	1	Complex-15	5	1	0	0.006	0.0176	0.107	0.0196	0.115	0.107	0.0852	0.0378	0.0468	0.032	0.0553	0.0422	0.0269	0.00805	0.00318	0.0152	0.00821	0.000781	0.0192	X																	X
ENSG00000153487	ING1	inhibitor of growth family, member 1	1	Complex-20	8	0	0	0.0035	0.0902	0.000875	0.00281	0.0524	0.129	0.0458	0.0032	0.0145	0.456	0.104	0.113	0.0958	0.0356	0.0276	0.0124	0.0286	0.00244	0.0244
ENSG00000171105	INSR	insulin receptor	2	Complex-13; Complex-22	19	1	0	0.0055	0.00058	0.00432	0.00277	0.00342	0.00342	0.00253	0.00342	0.00342	0.00342	0.00342	0.00151	0.00342	0.00199	0.00309	5.18e-05	0.00177	0.0105	0.00365										X
ENSG00000139515	PDX1	pancreatic and duodenal homeobox 1	6	Complex-1; Complex-2; Complex-3; Complex-7; Complex-8; Complex-21	12	5	3	0.0024	0.0423	3.44e-05	0.00635	0.0178	0.0112	0.024	0.0186	0.00975	0.00952	0.0128	0.0303	0.0112	0.0193	0.00206	0.00507	0.0193	5.13e-08	0.0193			X				X			X		X	X		X	X	X	X	X
ENSG00000184216	IRAK1	interleukin-1 receptor-associated kinase 1	1	Complex-14	16	0	0	#N/A	#N/A	#N/A	#N/A	#N/A	#N/A	#N/A	#N/A	#N/A	#N/A	#N/A	#N/A	#N/A	#N/A	#N/A	#N/A	#N/A	#N/A	#N/A
ENSG00000134070	IRAK2	interleukin-1 receptor-associated kinase 2	1	Complex-14	10	0	0	0.033	0.0263	0.069	0.00623	0.0508	0.0288	0.00895	0.0542	0.0707	0.00458	0.0255	0.0176	0.0282	0.0168	0.013	0.0152	0.0271	0.0399	0.0242																		X
ENSG00000185507	IRF7	interferon regulatory factor 7	2	Complex-1; Complex-3	18	0	0	0.0062	0.00559	0.0342	0.0122	0.0122	0.00346	0.112	0.0451	0.0301	0.105	0.0446	0.0519	0.0499	0.0162	0.00502	0.0111	0.00595	0.014	0.000233
ENSG00000169047	IRS1	insulin receptor substrate 1	3	Complex-13; Complex-16; Complex-22	10	3	0	0.076	0.0227	0.000118	0.00929	0.0927	0.039	0.00982	0.0264	0.0158	0.0455	0.00963	0.00577	0.018	0.000908	0.181	0.0042	0.000117	0.00505	0.0107									X		X	X						X	X
ENSG00000162434	JAK1	Janus kinase 1	1	Complex-20	24	0	0	0.021	0.00518	0.00335	0.0118	0.052	0.0546	0.103	0.0748	0.0789	0.103	0.0129	0.0675	0.0109	0.00408	0.0133	0.0163	0.0013	0.00175	0.0105
ENSG00000173769	TOPAZ1	testis and ovary specific PAZ domain containing 1	1	Complex-20	7	0	0	0.038	0.0206	0.0588	0.0365	0.0261	0.0165	0.0365	0.0365	0.0365	0.00608	0.0197	0.0157	0.0175	0.0709	0.00392	0.165	0.0811	0.0258	0.0613
ENSG00000055118	KCNH2	potassium voltage-gated channel, subfamily H (eag-related), member 2	1	Complex-21	5	0	0	0.022	0.0915	0.0769	0.0185	0.0468	0.0262	0.0143	0.0243	0.0789	0.0167	0.0747	0.00785	0.035	0.0282	0.00789	0.0188	0.0486	0.0165	0.00473
ENSG00000123700	KCNJ2	potassium inwardly-rectifying channel, subfamily J, member 2	1	Complex-15	7	0	0	0.00069	0.0232	0.0528	0.0417	0.0267	0.00942	0.0223	0.0238	0.00432	0.00547	0.019	0.0525	0.101	0.0183	0.00127	0.0677	0.0106	0.039	0.0226
ENSG00000121361	KCNJ8	potassium inwardly-rectifying channel, subfamily J, member 8	2	Complex-15; Complex-17	5	0	2	0.0067	0.0568	0.126	0.0115	0.0221	0.0101	0.00322	0.00284	0.00704	0.0306	0.019	0.0073	0.00234	0.0185	0.0132	0.0584	0.00748	0.0327	0.00222															X	X
ENSG00000187486	KCNJ11	potassium inwardly-rectifying channel, subfamily J, member 11	2	Complex-15; Complex-17	5	3	1	4.4e-06	0.00348	0.0217	0.0723	0.00284	0.0222	0.0102	0.0152	0.0243	0.0179	0.00624	0.0304	0.0653	0.00724	0.000232	0.0249	0.0129	0.0291	0.0249										X	X	X					X
ENSG00000157551	KCNJ15	potassium inwardly-rectifying channel, subfamily J, member 15	1	Complex-15	5	0	0	0.04	0.00178	0.0349	2.3e-05	2.3e-05	2.3e-05	2.3e-05	2.3e-05	2.3e-05	2.3e-05	2.3e-05	2.3e-05	2.3e-05	2.3e-05	2.3e-05	2.3e-05	2.3e-05	1.24e-06	2.3e-05
ENSG00000153822	KCNJ16	potassium inwardly-rectifying channel, subfamily J, member 16	1	Complex-15	6	0	0	0.00069	0.0536	0.081	0.0252	0.0196	0.0313	0.0261	0.032	0.0137	0.00547	0.037	0.0698	0.0353	0.0183	0.00127	0.0294	0.0106	0.039	0.0226																		X	X
ENSG00000182759	MAFA	v-maf avian musculoaponeurotic fibrosarcoma oncogene homolog A	4	Complex-1; Complex-2; Complex-3; Complex-8	6	0	1	0.14	0.00667	0.072	0.0069	0.0069	0.0069	0.0069	0.0069	0.0069	0.0069	0.0069	0.0069	0.0069	0.0223	0.0234	0.00385	0.0207	0.0265	0.0113																	X
ENSG00000091136	LAMB1	laminin, beta 1	1	Complex-13	15	0	0	0.005	0.11	0.0425	0.0181	0.0115	0.00315	0.0132	0.0518	0.0404	0.00041	0.0122	0.0209	0.0065	0.0309	0.0309	0.0226	0.0309	0.0192	0.0309
ENSG00000135862	LAMC1	laminin, gamma 1 (formerly LAMB2)	1	Complex-13	13	1	0	0.0024	0.000248	0.0239	0.0625	0.0398	0.0208	0.0193	0.0011	0.00202	0.0168	0.0214	0.0214	0.0214	0.13	0.0403	0.158	0.0312	0.0129	0.144	X
ENSG00000143815	LBR	lamin B receptor	1	Complex-21	17	0	0	0.021	0.0235	0.00584	0.00483	0.0418	0.0124	0.0373	0.00336	0.00361	0.0309	0.0224	0.0203	0.0238	0.00726	0.0142	0.0152	0.0199	0.0358	0.0179
ENSG00000116678	LEPR	leptin receptor overlapping transcript; leptin receptor	1	Complex-22	7	0	0	0.00015	0.0121	0.0239	0.00147	0.00146	0.0106	0.0386	0.068	0.0275	0.00242	0.00318	0.0032	0.00963	0.0121	0.0518	0.0698	0.0172	0.0135	0.00821
ENSG00000113368	LMNB1	lamin B1	2	Complex-3; Complex-21	12	0	0	0.0045	0.0953	0.0333	0.0016	0.0426	0.0248	0.0289	0.0515	0.0273	0.109	0.138	0.0512	0.0726	0.00237	0.0105	0.0268	0.00158	0.0616	0.0105
ENSG00000090382	LYZ	lysozyme	1	Complex-21	9	0	0	0.064	0.0364	0.00951	0.0495	0.188	0.105	0.061	0.0214	0.00646	0.0231	0.0684	0.0391	0.0696	0.0218	0.042	0.0569	0.00554	0.00491	0.000765
ENSG00000100299	ARSA	arylsulfatase A	1	Complex-18	7	0	0	0.063	0.0321	0.00531	0.0183	0.012	0.0345	0.000942	0.0025	0.00428	0.0248	0.00858	0.00821	0.00854	0.0214	0.118	0.0213	0.0477	0.0134	0.00827
ENSG00000166603	MC4R	melanocortin 4 receptor	1	Complex-14	6	1	0	0.001	0.013	0.0237	0.0377	0.0428	0.0673	0.0417	0.0336	0.00674	0.0261	0.0623	0.0511	0.00614	0.00871	0.0619	0.0376	0.0167	0.00263	0.00842												X											X
ENSG00000134138	MEIS2	Meis homeobox 2	1	Complex-3	8	0	2	0.0019	0.000387	0.00584	0.00612	0.0241	0.0203	0.00837	0.039	0.0306	0.00291	0.004	0.0111	0.00222	0.00563	0.00267	0.0348	0.00576	0.00442	0.00626															X	X		X	X
ENSG00000095015	MAP3K1	mitogen-activated protein kinase kinase kinase 1, E3 ubiquitin protein ligase	1	Complex-19	5	0	0	0.0026	0.017	0.0131	0.00937	0.017	0.017	0.017	0.017	0.017	0.017	0.0107	0.017	0.017	0.036	0.0666	0.0188	0.0347	0.0294	0.0708
ENSG00000197442	MAP3K5	mitogen-activated protein kinase kinase kinase 5	1	Complex-3	17	0	0	0.15	0.0803	0.00229	0.0111	0.0549	0.0822	0.00332	0.00068	0.00132	0.00595	0.0174	0.00553	0.0482	0.00976	0.0779	0.0346	0.0452	0.0178	0.0196
ENSG00000037897	METTL1	methyltransferase like 1	1	Complex-6	9	1	0	0.034	0.00545	0.00144	0.0283	0.125	0.125	0.046	0.0403	0.0451	0.0833	0.0581	0.058	0.125	0.00528	0.17	0.0206	0.00419	0.055	0.0576								X
ENSG00000130758	MAP3K10	mitogen-activated protein kinase kinase kinase 10	3	Complex-2; Complex-8; Complex-19	11	0	0	0.0044	0.021	0.0389	0.121	0.00166	0.000405	0.015	0.0415	0.0293	0.0204	0.00562	0.0163	0.023	0.0119	0.0574	0.00518	0.00964	0.00707	0.0143
ENSG00000128829	EIF2AK4	eukaryotic translation initiation factor 2 alpha kinase 4	1	Complex-20	10	0	0	0.00076	0.0123	0.00383	0.00703	0.0169	0.0208	0.00675	0.00159	0.000318	0.0431	0.0271	0.0328	0.0123	0.00382	0.0114	0.000719	0.0011	0.000252	0.000493
ENSG00000085760	MTIF2	mitochondrial translational initiation factor 2	2	Complex-3; Complex-7	9	0	0	0.027	0.0174	0.0162	0.000745	0.000745	0.000745	0.000745	0.000745	0.000745	0.000745	0.000745	0.000745	0.000745	0.00953	0.00768	0.0931	0.0305	0.00564	0.00113
ENSG00000172936	MYD88	myeloid differentiation primary response 88	1	Complex-14	26	0	0	0.016	0.0198	0.0147	0.0297	0.00533	0.0159	0.00682	0.0154	0.0393	0.0107	0.00708	0.0179	0.00306	0.0278	0.0184	0.0855	0.0115	0.0336	0.0252
ENSG00000123268	ATF1	activating transcription factor 1	1	Complex-11	15	0	0	0.051	0.057	0.00153	0.00897	0.00169	0.0108	0.00357	0.00114	0.0456	0.0135	0.004	0.0097	0.0287	0.0056	0.0078	0.000332	0.0078	0.0108	0.00636
ENSG00000260245	ACLY	ATP citrate lyase	1	Complex-21	6	1	1	0.089	0.184	0.00222	0.0185	0.0658	0.0552	0.14	0.0591	0.0245	0.178	0.0653	0.142	0.0481	0.00381	0.00522	0.0275	0.00523	0.00242	0.0104				X										X				X
ENSG00000168385	37500	septin 2	1	Complex-22	13	0	0	0.048	0.0266	0.0641	0.0508	0.0139	0.0712	0.0736	0.0408	0.106	0.0702	0.0483	0.108	0.0696	0.0467	0.0241	0.0187	0.0296	0.00799	0.119
ENSG00000162992	NEUROD1	neuronal differentiation 1	5	Complex-1; Complex-2; Complex-3; Complex-8; Complex-19	9	3	3	0.032	0.000849	0.0225	0.0294	0.0056	0.00378	0.0603	0.106	0.097	0.0347	0.133	0.104	0.0554	0.000346	0.0527	8.04e-05	0.00108	0.00119	0.000367				X						X	X			X	X		X
ENSG00000100968	NFATC4	nuclear factor of activated T-cells, cytoplasmic, calcineurin-dependent 4	1	Complex-21	9	0	0	0.036	0.034	0.0786	0.00486	0.0538	0.0557	0.00211	0.00724	0.000636	0.0135	0.00774	0.00971	0.026	0.00248	0.0416	0.00145	0.00749	0.0108	0.00418
ENSG00000116962	NID1	nidogen 1	1	Complex-13	18	0	0	0.0032	0.0492	0.0131	0.00021	0.0207	0.0191	0.00224	0.00258	0.00065	0.00177	0.00803	0.00925	0.00222	0.0458	0.008	0.0196	0.024	0.00642	0.0607
ENSG00000148053	NTRK2	neurotrophic tyrosine kinase, receptor, type 2	1	Complex-16	9	0	0	2.5e-05	0.0153	0.0146	0.012	0.019	0.00674	0.00674	0.00674	0.00674	0.019	0.019	0.0114	0.00763	0.00112	0.000317	0.00594	0.00165	0.0187	0.00309
ENSG00000168092	PAFAH1B2	platelet-activating factor acetylhydrolase 1b, catalytic subunit 2 (30kDa)	1	Complex-12	7	0	0	0.026	0.00915	0.025	0.0754	0.0105	0.0473	0.00089	0.000482	0.00794	0.00283	0.00205	0.000137	0.00373	0.129	0.174	0.0783	0.151	0.0211	0.172
ENSG00000185630	PBX1	pre-B-cell leukemia homeobox 1	1	Complex-3	6	0	1	0.0042	0.00145	0.0097	0.00423	0.00315	0.00334	0.0232	0.00334	0.0154	0.00308	0.00368	0.00511	0.00292	0.00925	0.015	0.00325	0.00925	0.00953	0.00174																X
ENSG00000167081	PBX3	pre-B-cell leukemia homeobox 3	1	Complex-3	8	0	1	0.14	0.0115	0.0536	0.0986	0.0624	0.0502	0.0986	0.0986	0.0986	0.0986	0.0953	0.0986	0.0429	0.0383	0.0124	0.0383	0.0383	0.0174	0.0383																X		X	X
ENSG00000166228	PCBD1	pterin-4 alpha-carbinolamine dehydratase/dimerization cofactor of hepatocyte nuclear factor 1 alpha	2	Complex-9; Complex-11	12	0	0	0.0078	0.00385	0.00543	0.0019	0.00971	0.00725	0.00304	0.00203	2.8e-05	0.00443	0.00343	0.00531	0.00368	6.1e-05	0.0371	0.00205	0.000119	0.0102	0.0256
ENSG00000134970	TMED7	TMED7-TICAM2 readthrough; transmembrane emp24 protein transport domain containing 7	1	Complex-14	16	1	0	0.012	0.012	0.012	0.0038	0.0266	0.0266	0.00853	0.00288	0.00225	0.0266	0.0266	0.0266	0.0266	0.0898	0.0527	0.00684	0.0898	0.00887	0.0415		X
ENSG00000087076	HSD17B14	hydroxysteroid (17-beta) dehydrogenase 14	1	Complex-9	6	0	0	0.029	0.00612	0.0187	0.000397	0.0273	0.0195	0.0195	0.0195	0.0195	0.00346	0.0203	0.016	0.0125	0.00777	0.0637	0.00777	0.00777	0.0196	0.00777
ENSG00000175426	PCSK1	proprotein convertase subtilisin/kexin type 1	2	Complex-2; Complex-24	3	3	3	0.024	0.0375	8.21e-05	0.022	0.0447	0.0378	0.00755	0.064	8.69e-05	0.0526	0.0774	0.0774	0.034	0.000387	7.71e-14	0.000387	0.000387	5.95e-07	0.000387		X	X										X	X		X	X	X
ENSG00000125851	PCSK2	proprotein convertase subtilisin/kexin type 2	1	Complex-2	5	1	2	0.006	0.0349	0.0143	0.00377	0.00195	0.00345	0.0164	0.00503	0.0186	0.00357	0.00218	0.00334	0.000272	0.000755	0.00333	0.000433	0.000374	0.0215	0.00166	X															X	X
ENSG00000087095	NLK	nemo-like kinase	1	Complex-24	14	1	1	0.086	0.0143	0.0912	0.0677	0.0572	0.0365	0.0574	0.0484	0.0667	0.0204	0.031	0.00684	0.013	0.0188	0.0296	0.00841	0.0114	0.021	0.00094							X									X		X	X
ENSG00000170525	PFKFB3	6-phosphofructo-2-kinase/fructose-2,6-biphosphatase 3	1	Complex-6	7	0	0	0.023	0.0103	0.00176	0.000123	0.00917	0.0094	0.00307	0.00714	0.00776	0.00284	0.000638	0.00424	0.00483	0.000462	0.000784	0.000462	0.000462	0.0085	0.000462
ENSG00000082175	PGR	progesterone receptor	1	Complex-23	15	0	2	0.0063	0.0461	0.0152	0.0178	0.00133	0.0015	0.00285	0.00937	0.00112	0.00795	0.00369	0.0121	0.00104	0.032	0.0262	0.032	0.032	0.016	0.032															X	X
ENSG00000069011	PITX1	paired-like homeodomain 1	2	Complex-1; Complex-8	8	0	0	0.0028	0.00321	0.0156	0.000911	0.012	0.00774	0.0197	0.00933	0.0153	0.00664	0.0108	0.00754	0.0137	0.00291	0.107	0.000111	0.00264	0.00293	0.00332
ENSG00000170890	PLA2G1B	phospholipase A2, group IB (pancreas)	1	Complex-15	8	1	0	0.029	0.0152	0.0166	0.0693	0.0154	0.0128	0.00556	0.0091	0.0274	0.00312	0.0616	0.00596	0.0555	0.00568	0.000446	0.00975	0.0177	0.00419	0.00662	X
ENSG00000188257	PLA2G2A	phospholipase A2, group IIA (platelets, synovial fluid)	1	Complex-15	6	0	0	0.00052	0.0112	0.00931	0.143	0.00995	0.00731	0.0114	0.0259	0.0339	0.00672	0.00189	0.0121	0.00129	0.0326	0.0231	0.0358	0.0466	0.00142	0.0129
ENSG00000124181	PLCG1	phospholipase C, gamma 1	2	Complex-16; Complex-22	27	2	0	1.8e-05	0.0012	0.000194	0.0012	0.0012	0.0012	0.0158	0.0052	0.0125	0.0204	0.0174	0.0217	0.119	0.0734	0.0193	0.0264	0.0785	1.85e-05	0.0341			X										X
ENSG00000148082	SHC3	SHC (Src homology 2 domain containing) transforming protein 3	2	Complex-13; Complex-16	14	0	0	0.015	0.0105	0.00337	0.00141	0.00956	0.00399	0.0109	0.0109	0.0109	0.00703	0.0109	0.0109	0.00768	0.00304	0.0132	0.0123	0.00709	0.000221	0.00225
ENSG00000078902	TOLLIP	toll interacting protein	1	Complex-14	18	0	0	0.018	0.0251	0.0185	0.0183	0.0109	0.0128	0.035	0.0311	0.0438	0.0124	0.0232	0.00342	0.00445	0.0113	0.00581	0.00212	0.00424	0.00497	0.0113
ENSG00000071243	ING3	inhibitor of growth family, member 3	1	Complex-20	3	0	0	0.011	0.0783	0.0198	0.0414	0.0586	0.146	0.0866	0.0089	0.0025	0.0995	0.0522	0.0654	0.126	0.103	0.0296	0.0793	0.107	0.154	0.0798
ENSG00000006712	PAF1	Paf1, RNA polymerase II associated factor, homolog (S. cerevisiae)	1	Complex-20	8	0	0	0.074	0.0101	0.0222	0.0191	0.0503	0.0303	0.15	0.103	0.0324	0.0608	0.0732	0.032	0.0265	0.00805	0.00816	0.00731	0.0161	0.0377	0.0687
ENSG00000186951	PPARA	peroxisome proliferator-activated receptor alpha	2	Complex-17; Complex-23	16	0	0	0.016	0.016	0.0629	0.0111	0.000157	0.000813	0.000143	0.00049	0.00613	0.00025	4.04e-05	0.000778	0.00216	0.00192	0.00963	0.00664	0.0008	0.0105	0.00884
ENSG00000117174	ZNHIT6	zinc finger, HIT-type containing 6	1	Complex-17	3	1	0	0.029	0.0318	0.00869	0.00153	0.00337	0.00337	0.00337	0.00337	0.00337	0.00337	0.00337	0.00337	0.00337	0.025	0.0438	0.00961	0.00513	0.0173	0.00151		X
ENSG00000125686	MED1	mediator complex subunit 1	1	Complex-17	15	0	0	0.014	0.0771	0.0216	0.000593	0.00556	0.00439	0.245	0.263	0.0866	0.0739	0.0981	0.105	0.00855	0.0351	0.34	0.328	0.0212	0.000786	0.0509
ENSG00000213625	LEPROT	leptin receptor overlapping transcript	1	Complex-22	10	0	0	0.0024	0.0413	0.0239	0.00147	0.00146	0.0106	0.0386	0.068	0.0779	0.00242	0.00318	0.0032	0.00963	0.0612	0.0518	0.0698	0.118	0.0135	0.00821
ENSG00000119777	TMEM214	transmembrane protein 214	1	Complex-12	6	1	0	0.036	0.0458	0.000103	0.0157	0.218	0.218	0.121	0.218	0.0645	0.218	0.218	0.218	0.0488	0.126	0.0573	0.00123	0.098	1.01e-07	0.0458			X
ENSG00000113272	THG1L	tRNA-histidine guanylyltransferase 1-like (S. cerevisiae)	1	Complex-6	7	0	0	0.022	0.0307	0.00263	0.00141	0.000146	0.000617	0.0765	0.0765	0.0264	0.00621	0.0343	0.0081	0.00778	0.0168	0.18	0.0161	0.0159	0.00425	0.0671
ENSG00000135447	PPP1R1A	protein phosphatase 1, regulatory (inhibitor) subunit 1A	1	Complex-21	10	3	0	0.019	0.0025	0.00488	0.0334	0.0162	0.00824	0.0334	0.0334	0.0334	0.0265	0.0334	0.0167	0.0307	0.00488	0.0523	0.0148	0.00442	0.00997	0.0939	X			X		X												X	X
ENSG00000156795	WDYHV1	WDYHV motif containing 1	1	Complex-9	9	0	0	0.044	0.027	0.0623	0.0737	0.0026	0.00268	0.0229	0.0459	0.0617	0.00223	0.0145	0.0165	0.00905	0.00976	0.00101	0.00329	0.0205	0.0647	0.0386
ENSG00000141499	WRAP53	WD repeat containing, antisense to TP53	1	Complex-17	6	0	0	0.00082	0.00082	0.0665	0.00595	0.0354	0.0234	0.028	0.0159	0.0228	0.0574	0.0252	0.063	0.00995	0.0483	0.0184	0.0231	0.0261	0.0231	0.00901
ENSG00000134014	ELP3	elongator acetyltransferase complex subunit 3	1	Complex-20	6	0	0	0.016	0.0698	0.013	0.00627	0.00514	0.0146	0.0215	0.0569	0.0362	0.00353	0.000864	0.00244	0.00411	0.0145	0.0118	0.00828	0.0057	0.0146	0.0116
ENSG00000134759	ELP2	elongator acetyltransferase complex subunit 2	1	Complex-20	7	0	0	0.086	0.00527	0.00269	0.0257	0.0797	0.0476	0.0865	0.118	0.0426	0.024	0.091	0.0783	0.00732	0.0406	0.00143	0.00286	0.0406	0.0131	0.0406
ENSG00000154001	PPP2R5E	protein phosphatase 2, regulatory subunit B, epsilon isoform	1	Complex-3	14	0	1	0.0067	0.00221	7.05e-05	0.00118	0.00966	0.00966	0.00966	0.00966	0.00966	0.00966	0.00966	0.00966	0.00966	0.00317	0.00557	0.01	0.000831	0.00026	0.01																X
ENSG00000109670	FBXW7	F-box and WD repeat domain containing 7, E3 ubiquitin protein ligase	1	Complex-10	11	1	2	5.3e-05	0.0191	0.000954	0.0171	0.00853	0.0146	0.00808	0.0157	0.104	0.0123	0.0433	0.0443	0.0431	0.0213	0.0288	0.000978	0.00871	0.00591	0.00526	X														X	X
ENSG00000166173	LARP6	La ribonucleoprotein domain family, member 6	2	Complex-2; Complex-19	2	1	0	0.02	0.0605	0.0127	0.0122	0.0769	0.0878	0.0578	0.0509	0.0895	0.115	0.0518	0.125	0.142	0.00213	7.98e-08	0.00735	0.00268	0.0141	0.0144													X
ENSG00000171033	PKIA	protein kinase (cAMP-dependent, catalytic) inhibitor alpha	1	Complex-21	3	0	1	0.075	0.00888	0.0274	0.0452	0.00405	0.00138	0.0452	0.0375	0.019	0.00483	0.0452	0.0452	0.0203	0.0404	0.00563	0.0739	0.0494	0.0313	0.0824																X
ENSG00000167721	TSR1	TSR1, 20S rRNA accumulation, homolog (S. cerevisiae)	1	Complex-20	7	2	0	0.053	0.053	0.00248	0.0718	0.0425	0.0481	0.0457	0.0335	0.00549	0.0177	0.0432	0.0405	0.0056	0.0235	2.16e-08	0.024	0.0119	0.033	0.0311												X	X
ENSG00000020256	ZFP64	ZFP64 zinc finger protein	1	Complex-23	4	0	0	0.039	0.0089	0.0204	0.0209	0.0241	0.0241	0.0118	0.0017	0.00288	0.00584	0.00475	0.00959	0.0226	0.000664	8.27e-05	0.00749	0.000784	0.0013	0.000204
ENSG00000058729	RIOK2	RIO kinase 2	1	Complex-20	3	0	0	0.042	0.046	0.1	0.0134	0.00338	0.00423	0.00534	0.00675	0.00551	0.0237	0.0256	0.00924	0.0444	0.00626	0.0394	0.0181	0.0187	0.00704	0.0209
ENSG00000050748	MAPK9	mitogen-activated protein kinase 9	1	Complex-19	20	0	0	0.0039	0.00319	0.0302	0.0349	0.0199	0.0101	0.0554	0.0284	0.00698	0.00556	0.0206	0.0702	0.00342	0.0232	0.0133	0.0214	0.022	0.022	0.0184
ENSG00000076984	MAP2K7	mitogen-activated protein kinase kinase 7	1	Complex-3	12	0	0	0.0096	0.049	0.0371	0.033	0.000952	0.0118	4.07e-05	5.64e-06	9.76e-05	0.000367	3.55e-05	0.000119	0.033	0.000144	0.000586	0.000586	0.000374	0.0246	8.41e-06
ENSG00000137944	CCBL2	cysteine conjugate-beta lyase 2	1	Complex-10	9	0	1	0.0034	0.12	0.0696	0.00444	0.0243	0.0404	0.0404	0.0249	0.0404	0.0191	0.00458	0.0398	0.0363	0.0067	0.0334	0.0227	0.00728	0.00958	0.000928																X
ENSG00000115946	PNO1	partner of NOB1 homolog (S. cerevisiae)	1	Complex-20	4	0	0	0.12	0.14	0.14	0.0142	0.0705	0.0662	0.0959	0.0458	0.0548	0.0173	0.0305	0.0567	0.0523	0.0269	0.00707	0.0372	0.0203	0.166	0.0237																		X
ENSG00000002330	BAD	BCL2-associated agonist of cell death	1	Complex-6	12	0	0	0.0081	0.00172	0.0291	0.00873	0.00165	0.00851	1.91e-05	0.000148	3.92e-05	0.00255	8.31e-05	0.000619	0.00283	0.0196	0.0193	0.0022	0.0037	0.0381	0.00659
ENSG00000135317	SNX14	sorting nexin 14	1	Complex-9	1	0	1	0.091	0.0112	0.132	0.0323	0.0323	0.0323	0.0323	0.00625	0.0071	0.0323	0.0323	0.0323	0.0323	0.00589	0.149	0.00383	0.0122	0.00242	0.0015																X
ENSG00000160013	PTGIR	prostaglandin I2 (prostacyclin) receptor (IP)	1	Complex-4	4	0	0	0.064	0.057	0.0388	0.0907	0.0907	0.0907	0.0756	0.0725	0.0138	0.0907	0.0907	0.0907	0.0907	0.0212	0.0135	0.0212	0.0212	0.0336	0.0183
ENSG00000079313	REXO1	microRNA 1909; REX1, RNA exonuclease 1 homolog (S. cerevisiae)	1	Complex-12	8	0	0	0.0077	0.00127	0.04	0.0123	0.0645	0.0192	0.0461	0.0161	0.0161	0.0397	0.0561	0.0254	0.0178	0.00288	0.0138	0.00456	0.0164	0.0495	0.00208
ENSG00000154447	SH3RF1	SH3 domain containing ring finger 1	1	Complex-19	3	1	1	0.0019	0.0168	0.0074	0.0184	0.00509	0.00569	0.00874	0.0111	0.0335	0.00499	0.00473	0.00307	0.0127	0.0125	0.00633	0.0125	0.00995	0.00712	1.04e-05									X							X
ENSG00000196396	PTPN1	protein tyrosine phosphatase, non-receptor type 1	1	Complex-16	13	1	0	0.019	0.0733	7.45e-06	0.0212	0.00128	0.00791	0.00927	0.0601	0.0847	0.0182	0.00331	0.0608	0.00355	0.0146	0.0146	0.0146	0.00717	0.000298	0.00835											X
ENSG00000132670	PTPRA	protein tyrosine phosphatase, receptor type, A	1	Complex-13	8	0	0	0.053	0.0647	0.00648	0.00648	0.00648	0.00435	0.00648	0.00648	0.00293	0.00904	0.0134	0.0237	0.00448	0.0151	0.00504	0.00297	0.015	0.000559	0.00638
ENSG00000153707	PTPRD	protein tyrosine phosphatase, receptor type, D	1	Complex-13	11	2	1	0.00063	0.000552	0.000145	0.000359	0.000586	0.000549	0.000695	0.000614	0.000784	0.000236	0.000534	0.000976	0.000252	0.00148	1.11e-05	0.00125	0.00178	0.000443	0.00278								X				X				X		X
ENSG00000142949	PTPRF	protein tyrosine phosphatase, receptor type, F	1	Complex-13	14	0	0	0.026	0.00971	0.0096	0.0632	0.0017	0.00631	0.0107	0.00543	0.00437	0.0525	0.0133	0.0357	0.00644	0.00156	3.15e-05	0.00156	0.00156	0.00566	0.00156
ENSG00000152894	PTPRK	protein tyrosine phosphatase, receptor type, K	2	Complex-3; Complex-7	10	1	1	0.027	0.00912	0.00206	0.00788	0.0166	0.0166	0.00397	0.00956	0.0166	0.0166	0.0166	0.0166	0.0166	0.00896	0.0105	0.0284	0.0129	0.00227	0.00942				X												X
ENSG00000128340	RAC2	ras-related C3 botulinum toxin substrate 2 (rho family, small GTP binding protein Rac2)	1	Complex-19	20	0	0	0.0036	0.00787	0.013	0.0672	0.0254	0.0118	0.0533	0.0533	0.0533	0.00427	0.0193	0.0059	0.0134	0.0102	0.0172	0.011	0.0212	0.00525	0.00522																		X
ENSG00000169750	RAC3	ras-related C3 botulinum toxin substrate 3 (rho family, small GTP binding protein Rac3)	1	Complex-19	17	0	0	0.023	0.00864	0.111	0.00329	0.242	0.274	0.125	0.134	0.103	0.314	0.373	0.302	0.0584	0.00421	0.000755	0.0119	0.0125	0.12	0.0296
ENSG00000262511	RAD17	RAD17 homolog (S. pombe)	1	Complex-3	10	0	0	0.11	0.133	0.017	0.0416	0.0908	0.0908	0.0692	0.0908	0.0908	0.0908	0.0807	0.0908	0.0908	0.0441	0.0928	0.0814	0.0432	0.0448	0.0369																		X
ENSG00000058335	RASGRF1	Ras protein-specific guanine nucleotide-releasing factor 1	1	Complex-16	8	2	0	4.7e-05	0.01	0.00712	0.00598	0.00779	0.0073	0.00214	0.00104	0.00398	0.0016	0.00321	0.00341	0.0179	0.00296	0.00296	0.00296	0.00296	0.0179	0.00296	X			X
ENSG00000110092	CCND1	cyclin D1	1	Complex-8	22	0	0	0.0056	0.00415	0.00595	0.0404	0.0325	0.0599	0.0488	0.0187	0.0122	0.00711	0.0294	0.00692	0.104	0.0259	0.00602	0.0121	0.0481	0.0191	0.0365																		X	X
ENSG00000116128	BCL9	B-cell CLL/lymphoma 9	1	Complex-24	3	0	0	0.00042	0.00042	0.0285	0.0527	0.049	0.0538	0.018	0.0232	0.025	0.00493	0.0587	0.0118	0.0291	0.0265	0.0189	0.0193	0.0194	0.0676	0.0285																		X	X
ENSG00000265681	RPL17	small nucleolar RNA, C/D box 58C; small nucleolar RNA, C/D box 58A; small nucleolar RNA, C/D box 58B; ribosomal protein L17	1	Complex-10	6	1	0	0.012	0.00938	0.0182	0.0179	0.00407	0.00335	0.0197	0.0738	0.043	0.00397	0.0264	0.014	0.00389	0.00682	0.0429	0.0429	0.018	0.0453	0.0345		X
ENSG00000162244	RPL29	ribosomal protein L29	1	Complex-10	2	0	0	0.013	0.013	0.0164	0.0386	0.00848	0.0243	0.135	0.0735	0.176	0.0037	0.016	0.00201	0.0907	0.0944	0.00447	0.0422	0.103	0.0132	0.00743																		X	X
ENSG00000163785	RYK	receptor-like tyrosine kinase	1	Complex-13	16	0	0	0.0051	0.0136	0.021	0.0214	0.0267	0.0743	0.0136	0.0786	0.01	0.0038	0.00162	0.00287	0.0123	0.00245	0.0441	0.00321	0.00283	0.0616	0.0052
ENSG00000079385	CEACAM1	carcinoembryonic antigen-related cell adhesion molecule 1 (biliary glycoprotein)	1	Complex-19	6	0	0	0.35	0.35	0.173	0.0327	0.108	0.108	0.0119	0.0436	0.0278	0.0186	0.0496	0.0525	0.0647	0.053	0.0426	0.0195	0.0517	0.0165	0.053
ENSG00000100982	PCIF1	PDX1 C-terminal inhibiting factor 1	2	Complex-2; Complex-3	4	0	0	0.018	0.00187	0.00723	0.00109	0.0415	0.0319	0.0231	0.0139	0.0116	0.0325	0.0531	0.0462	0.0259	0.00614	0.0127	0.0118	0.012	0.0174	0.012
ENSG00000167363	FN3K	fructosamine 3 kinase	2	Complex-3; Complex-7	10	0	0	0.0019	0.0197	0.0411	1.58e-26	0.000242	0.000242	0.000242	0.000242	0.000242	0.000242	0.000242	0.000242	0.000242	0.00876	0.0218	0.00363	0.0188	0.00123	0.0426
ENSG00000065559	MAP2K4	mitogen-activated protein kinase kinase 4	2	Complex-3; Complex-19	14	0	1	0.0077	0.0077	0.0199	0.0896	7.83e-06	3.41e-05	0.0105	0.0217	0.0565	0.000854	0.000148	0.00992	0.00223	0.0127	0.0307	0.0127	0.00374	0.0249	0.00964																X
ENSG00000161547	SRSF2	microRNA 636; serine/arginine-rich splicing factor 2	1	Complex-10	9	0	0	0.03	0.0931	0.00318	0.276	0.0588	0.123	0.0305	0.0622	0.0534	0.0615	0.0664	0.0975	0.0581	0.000236	0.0652	0.0436	0.000116	0.102	0.00782
ENSG00000166922	SCG5	secretogranin V (7B2 protein)	1	Complex-2	11	1	3	0.022	0.0985	0.00838	0.0425	0.00579	0.00704	0.036	0.0155	0.022	0.0275	0.0431	0.0246	0.0104	0.00674	0.00516	0.000493	0.0196	0.00649	0.0107				X										X		X	X
ENSG00000140600	SH3GL3	SH3-domain GRB2-like 3	1	Complex-3	9	0	0	0.025	0.00474	0.00256	0.0363	0.104	0.0689	0.0456	0.0839	0.055	0.0133	0.0161	0.0308	0.0879	0.00459	0.0076	0.00136	0.00898	0.0143	0.00113
ENSG00000146830	GIGYF1	GRB10 interacting GYF protein 1	1	Complex-10	8	1	0	0.0072	0.0593	0.0474	0.00941	0.00699	0.0077	0.0509	0.186	0.0533	0.0198	0.0226	0.0147	0.00414	0.0294	0.027	0.0323	0.035	0.0591	0.0673			X
ENSG00000160691	SHC1	SHC (Src homology 2 domain containing) transforming protein 1	1	Complex-16	27	0	0	0.033	0.0663	0.0446	0.0062	0.108	0.108	0.0813	0.108	0.0679	0.0286	0.105	0.0404	0.108	0.0884	0.00202	0.0425	0.0913	0.00856	0.108
ENSG00000173614	NMNAT1	nicotinamide nucleotide adenylyltransferase 1	1	Complex-16	10	0	0	0.028	0.0251	0.00211	0.0966	0.0966	0.0772	0.0966	0.0966	0.0966	0.0966	0.0966	0.0966	0.0561	0.0426	0.0121	0.0493	0.0498	0.0481	0.000964
ENSG00000163581	SLC2A2	solute carrier family 2 (facilitated glucose transporter), member 2	4	Complex-1; Complex-2; Complex-3; Complex-7	4	4	1	0.0007	0.129	1.87e-06	1.46e-06	0.00523	0.00523	0.00523	0.00523	0.00523	0.00523	0.00523	0.00523	0.00523	0.00912	0.0215	2.17e-05	0.0215	8.18e-10	0.0215	X		X				X						X				X	X	X
ENSG00000204217	BMPR2	bone morphogenetic protein receptor, type II (serine/threonine kinase)	1	Complex-5	15	0	0	0.0023	8.59e-05	0.0018	0.0762	0.0361	0.00918	0.0146	0.00863	0.00641	0.0815	0.14	0.0587	0.0131	0.021	0.0638	0.0569	0.0124	0.00353	0.222
ENSG00000124107	SLPI	secretory leukocyte peptidase inhibitor	1	Complex-18	7	0	0	0.0024	0.000734	0.0126	0.0127	0.0332	0.0332	0.0264	0.0208	0.00649	0.0332	0.0332	0.0332	0.0332	0.00112	0.00531	0.0236	0.00191	0.0165	0.0328
ENSG00000115993	TRAK2	trafficking protein, kinesin binding 2	1	Complex-15	8	0	0	0.021	0.114	0.0172	0.0484	0.0175	0.0429	0.00888	0.0223	0.0334	0.0193	0.0182	0.019	0.143	0.0163	0.0337	0.0337	0.0159	0.0304	0.00947
ENSG00000072310	SREBF1	sterol regulatory element binding transcription factor 1	1	Complex-23	8	0	0	0.00092	0.0947	0.229	5.25e-05	0.0381	0.0381	0.0381	0.0381	0.0381	0.0381	0.0381	0.0342	0.0381	0.00439	0.0373	0.00952	0.00296	0.00352	0.00309
ENSG00000124783	SSR1	signal sequence receptor, alpha	1	Complex-10	9	4	0	2.7e-06	0.0054	0.00967	1.89e-05	0.0185	0.0224	0.0137	0.0224	0.00938	0.0179	0.0112	0.0114	0.0224	0.00347	0.00157	0.00347	0.00242	1.64e-05	0.00124		X	X									X	X
ENSG00000185650	ZFP36L1	ZFP36 ring finger protein-like 1	2	Complex-11; Complex-12	6	1	0	0.012	0.00375	0.00529	0.0334	0.0275	0.0746	0.00373	0.0151	0.0184	0.014	0.00305	0.0783	0.103	0.00131	0.0409	0.000188	0.00413	0.00597	0.0143				X														X	X
ENSG00000115415	STAT1	signal transducer and activator of transcription 1, 91kDa	1	Complex-20	22	0	0	0.051	0.0105	0.0341	0.00203	0.0328	0.0117	0.0232	0.0229	0.0341	0.00331	0.00257	0.00326	0.00212	0.00365	0.00365	0.0033	0.00132	0.0544	0.00365
ENSG00000173757	STAT5B	signal transducer and activator of transcription 5B	1	Complex-20	16	0	0	0.001	0.0628	0.0385	0.159	0.19	0.19	0.19	0.19	0.142	0.19	0.133	0.16	0.19	0.0812	0.0156	0.00658	0.109	0.0672	0.0832
ENSG00000006071	ABCC8	ATP-binding cassette, sub-family C (CFTR/MRP), member 8	1	Complex-15	7	3	4	4.4e-06	0.00348	0.018	0.00636	0.00301	0.0222	0.00454	0.0152	0.0243	0.00801	0.00624	0.0231	0.00352	0.00724	0.000232	0.0249	0.0129	0.0364	0.0248										X	X	X		X	X	X	X	X
ENSG00000197780	TAF13	TAF13 RNA polymerase II, TATA box binding protein (TBP)-associated factor, 18kDa	1	Complex-20	6	0	0	0.064	0.064	0.00294	0.0424	0.025	0.0424	0.023	0.0384	0.0424	0.0158	0.0017	0.0148	0.0424	0.0126	0.000732	0.0126	0.00327	0.00944	0.00104
ENSG00000171530	TBCA	tubulin folding cofactor A	1	Complex-9	7	0	1	0.03	0.000974	0.0181	0.0241	0.00417	0.00118	0.0202	0.0749	0.0526	0.00577	0.0068	0.00628	0.01	0.027	0.00481	0.00216	0.0504	0.00183	0.122																X
ENSG00000196628	TCF4	transcription factor 4	1	Complex-24	11	1	1	0.0032	0.00976	0.00218	0.00381	0.031	0.031	0.0182	0.0037	8.88e-05	0.00305	0.0248	0.0189	0.00628	0.0247	0.0507	0.0247	0.00986	0.0038	0.0247	X															X
ENSG00000135100	HNF1A	HNF1 homeobox A	2	Complex-9; Complex-20	2	4	1	1e-06	0.00636	0.031	0.0244	0.01	0.0244	0.0013	0.00564	0.00357	0.00224	0.00181	0.00274	0.00294	0.00789	0.00334	0.000884	0.0262	0.0604	0.00261										X	X	X	X				X
ENSG00000108753	HNF1B	HNF1 homeobox B	3	Complex-9; Complex-11; Complex-12	6	3	0	2.4e-06	0.0196	0.00277	0.0137	0.00601	0.00477	0.00198	0.0147	0.0267	0.0149	0.00122	0.023	0.000556	0.0116	0.0101	0.00127	0.00399	0.00466	0.00225				X						X	X
ENSG00000071564	TCF3	transcription factor 3	2	Complex-3; Complex-8	15	0	0	0.083	0.0694	0.00197	0.114	0.0714	0.0405	0.0184	0.042	0.0864	0.0224	0.0386	0.144	0.025	0.00945	0.0107	0.0135	0.0404	0.0402	0.0352
ENSG00000148737	TCF7L2	transcription factor 7-like 2 (T-cell specific, HMG-box)	1	Complex-24	13	5	1	4.9e-68	1.2e-09	1.24e-08	5.36e-06	0.0001	0.000284	0.00232	0.0023	0.00353	0.000242	0.000405	0.00132	0.0235	0.00263	3.48e-18	1.17e-07	0.0101	7.5e-10	2.76e-07		X	X								X	X	X				X
ENSG00000112578	BYSL	bystin-like	1	Complex-20	7	0	0	0.048	0.0192	0.00751	0.0082	0.034	0.0466	0.0325	0.0668	0.0668	0.0668	0.0661	0.0406	0.0168	0.00683	0.0932	0.041	0.00502	0.00801	0.0211
ENSG00000038382	TRIO	trio Rho guanine nucleotide exchange factor	1	Complex-13	11	0	1	0.0021	0.00243	0.0039	0.0124	0.0448	0.0198	0.0034	0.000566	0.000637	0.0107	0.0152	0.0014	0.00569	0.00778	0.00429	0.00465	0.0153	0.00773	0.00218																X
ENSG00000253117	OC90	otoconin 90	1	Complex-5	2	0	0	0.052	0.0299	0.00489	0.000773	0.00777	0.00362	0.00263	0.000686	0.00265	0.0174	0.00363	0.00497	8.88e-05	0.00571	0.0093	0.00081	0.00794	0.00216	0.0198
ENSG00000105397	TYK2	tyrosine kinase 2	1	Complex-20	16	0	0	0.0083	0.0083	0.0108	0.0955	0.00898	0.0281	0.0124	0.00789	0.0406	0.022	0.00983	0.0293	0.0998	0.00874	0.0134	0.00771	0.0065	0.037	0.012
ENSG00000077721	UBE2A	ubiquitin-conjugating enzyme E2A	1	Complex-20	16	0	0	#N/A	#N/A	#N/A	#N/A	#N/A	#N/A	#N/A	#N/A	#N/A	#N/A	#N/A	#N/A	#N/A	#N/A	#N/A	#N/A	#N/A	#N/A	#N/A
ENSG00000119048	UBE2B	ubiquitin-conjugating enzyme E2B	1	Complex-20	22	0	0	0.17	0.0182	0.354	0.0189	0.0314	0.0304	0.116	0.16	0.162	0.0408	0.123	0.0584	0.0713	0.0136	0.0135	0.00585	0.014	0.529	0.0591
ENSG00000182093	WRB	tryptophan rich basic protein	1	Complex-17	2	0	0	0.12	0.148	0.0493	0.00995	0.0678	0.0598	0.0589	0.062	0.0725	0.0555	0.0725	0.0268	0.0175	0.0805	0.00471	0.0805	0.0805	0.121	0.052
ENSG00000189180	ZNF33A	zinc finger protein 33A	1	Complex-20	5	0	0	0.042	0.0576	0.0113	0.0344	0.0373	0.0373	0.00187	0.00183	0.0208	0.0373	0.0156	0.0091	0.0373	0.0637	0.0553	0.0637	0.0637	0.0226	0.0637
ENSG00000196693	ZNF33B	zinc finger protein 33B	1	Complex-20	8	0	0	0.057	0.002	0.09	0.00709	0.00715	0.0108	0.0208	0.0872	0.0872	0.00332	0.00785	0.0296	0.0145	0.0284	0.0516	0.0766	0.0426	0.00535	0.169
ENSG00000010539	ZNF200	zinc finger protein 200	1	Complex-23	1	0	0	0.018	0.00325	0.0188	0.0388	0.0109	0.0136	0.021	0.0534	0.0204	0.00764	0.0158	0.0238	0.109	0.0542	0.026	0.0128	0.035	0.00976	0.0552
ENSG00000115590	IL1R2	interleukin 1 receptor, type II	1	Complex-14	9	3	0	0.11	0.0345	0.0198	0.0226	0.0649	0.0649	0.00334	0.0108	0.0044	0.021	0.0175	0.0323	0.0649	0.014	0.00748	0.0224	0.0245	0.0365	0.0152						X	X		X									X	X	X
ENSG00000134371	CDC73	cell division cycle 73	1	Complex-24	15	0	1	0.004	0.00102	0.014	0.0167	0.00477	0.00233	0.0167	0.0167	0.0167	0.0167	0.0167	0.0148	0.0011	0.00786	0.0221	0.0221	0.00992	0.0764	0.0221																X
ENSG00000163029	SMC6	structural maintenance of chromosomes 6	2	Complex-3; Complex-7	10	0	0	0.0011	0.0955	0.00852	0.00838	0.0105	0.0262	0.00225	0.00185	0.00497	0.0146	0.0057	0.0287	0.0584	0.0152	0.0329	0.0255	0.0163	0.0471	0.00512
ENSG00000170260	ZNF212	zinc finger protein 212	1	Complex-23	12	0	0	0.0063	0.223	0.0388	0.0071	0.0299	0.0201	0.0185	0.0221	0.0596	0.0365	0.0187	0.019	0.0222	0.0256	0.015	0.0899	0.0522	0.00533	0.0241
ENSG00000121058	COIL	coilin	1	Complex-17	8	0	0	0.015	0.00483	0.00759	0.00462	0.0202	0.0127	0.0499	0.0363	0.062	0.0332	0.0293	0.0492	0.00364	0.00837	0.0995	0.0287	0.0215	0.000656	0.0287
ENSG00000132570	PCBD2	pterin-4 alpha-carbinolamine dehydratase/dimerization cofactor of hepatocyte nuclear factor 1 alpha (TCF1) 2	2	Complex-9; Complex-11	4	0	0	2.1e-05	0.0322	0.031	0.0132	0.0331	0.0545	0.06	0.0996	0.0573	0.0861	0.0448	0.0604	0.0594	0.0391	0.0253	0.0189	0.0456	0.0219	0.00983
ENSG00000162441	LZIC	leucine zipper and CTNNBIP1 domain containing	1	Complex-24	1	0	0	0.3	0.0251	0.00211	0.0966	0.0966	0.0966	0.0966	0.0966	0.0966	0.0966	0.0966	0.0966	0.0561	0.0426	0.0121	0.0493	0.0498	0.0607	0.000964
ENSG00000071051	NCK2	NCK adaptor protein 2	1	Complex-16	12	0	0	0.036	0.04	0.0189	0.000584	0.0139	0.0175	0.0176	0.0165	0.00267	0.00214	0.00206	0.00183	0.0252	0.00928	0.0607	0.0124	0.00724	0.0105	0.0375
ENSG00000196284	SUPT3H	suppressor of Ty 3 homolog (S. cerevisiae)	1	Complex-20	6	0	0	0.024	0.0232	0.0132	0.00442	0.00499	0.00499	0.00499	0.00499	0.00499	0.00214	0.00499	0.00499	0.00499	0.0612	0.000335	0.0412	0.0424	0.00595	0.0126
ENSG00000175970	UNC119B	unc-119 homolog B (C. elegans)	1	Complex-15	3	1	0	6.5e-05	0.0117	0.0897	0.00315	0.0211	0.0865	0.00132	0.00197	0.00284	0.00398	0.00327	0.0173	0.0799	0.0123	0.0271	0.0344	0.0272	0.0164	0.0275												X
ENSG00000143847	PPFIA4	protein tyrosine phosphatase, receptor type, f polypeptide (PTPRF), interacting protein (liprin), alpha 4	1	Complex-13	15	0	0	0.0016	0.0288	0.000819	0.0338	0.0368	0.0559	0.0191	0.0402	0.0495	0.0352	0.0172	0.0364	0.0391	0.045	0.0792	0.0775	0.0314	0.00494	0.0717
ENSG00000131626	PPFIA1	protein tyrosine phosphatase, receptor type, f polypeptide (PTPRF), interacting protein (liprin), alpha 1	1	Complex-13	11	0	0	0.029	0.029	0.0196	0.023	0.0948	0.0213	0.0507	0.0364	0.0152	0.0232	0.058	0.0215	0.0205	0.0524	0.00285	0.0313	0.0515	0.00582	0.0191
ENSG00000070061	IKBKAP	inhibitor of kappa light polypeptide gene enhancer in B-cells, kinase complex-associated protein	1	Complex-20	5	2	0	0.0096	0.00193	0.00266	0.000238	0.000238	0.000238	0.000238	0.000238	0.000238	0.000238	0.000238	0.000238	0.000238	0.0432	0.0286	0.0178	0.043	7.82e-08	0.0193		X											X					X
ENSG00000177380	PPFIA3	protein tyrosine phosphatase, receptor type, f polypeptide (PTPRF), interacting protein (liprin), alpha 3	1	Complex-13	12	0	0	0.0039	0.0111	0.00719	0.00753	0.0407	0.0993	0.0336	0.0371	0.039	0.0243	0.0131	0.00492	0.0397	0.00335	0.00335	0.00335	0.00335	0.0301	0.00335
ENSG00000105974	CAV1	caveolin 1, caveolae protein, 22kDa	1	Complex-13	16	1	0	0.042	0.000209	0.165	0.0512	0.0512	0.0512	0.0512	0.0512	0.0512	0.0512	0.0512	0.0512	0.018	0.0874	0.0114	0.00732	0.0655	0.155	0.0378										X
ENSG00000115661	STK16	serine/threonine kinase 16	1	Complex-21	10	0	0	0.05	0.101	0.0793	0.00167	0.0108	0.0164	0.0146	0.0503	0.0443	0.0137	0.017	0.0353	0.03	0.0774	0.19	0.0304	0.0335	0.0391	0.133
ENSG00000084676	NCOA1	nuclear receptor coactivator 1	1	Complex-17	27	0	0	0.027	0.126	0.00143	0.000865	0.0284	0.0629	0.0112	0.00345	0.0302	0.0148	0.00491	0.00653	0.0347	0.00337	0.0603	0.0176	0.00249	0.00386	0.0286
ENSG00000185338	SOCS1	suppressor of cytokine signaling 1	1	Complex-3	18	0	0	0.019	0.0199	0.0161	6.01e-05	0.00988	0.00988	0.00988	0.00988	0.00988	0.0092	0.00988	0.00988	0.00988	0.0406	0.0406	0.0286	0.0406	0.0903	0.00831																		X
ENSG00000185950	IRS2	insulin receptor substrate 2	3	Complex-13; Complex-16; Complex-22	7	1	2	0.0001	0.0015	0.00673	0.0135	0.000303	0.000479	9.12e-05	0.000106	0.00897	0.0205	0.000549	0.00655	0.0041	0.00829	0.00216	0.046	0.0215	0.0518	0.0916											X				X	X
ENSG00000100353	EIF3D	eukaryotic translation initiation factor 3, subunit D	1	Complex-18	6	0	0	0.0016	0.0041	0.0113	0.00331	0.000812	0.000528	0.00242	0.00392	0.00169	0.00392	0.00392	0.00392	0.00215	0.0144	0.00562	0.0058	0.028	0.0327	0.00138
ENSG00000115604	IL18R1	interleukin 18 receptor 1	1	Complex-14	5	1	0	0.13	0.0258	0.00464	0.0454	0.0314	0.0645	0.0174	0.00554	0.0192	0.0399	0.0171	0.0441	0.0356	0.0455	0.0763	0.0276	0.0859	0.0131	0.0235							X											X	X
ENSG00000114166	KAT2B	K(lysine) acetyltransferase 2B	1	Complex-20	22	1	0	0.00023	0.014	0.0272	0.0116	0.00214	0.00899	0.0355	0.0355	0.0355	0.0355	0.0312	0.0355	0.0104	0.00257	0.00286	0.00212	0.0222	0.00134	0.00239				X														X		X
ENSG00000176749	CDK5R1	cyclin-dependent kinase 5, regulatory subunit 1 (p35)	1	Complex-16	13	1	0	0.04	0.151	0.00286	0.103	0.323	0.277	0.209	0.11	0.0571	0.172	0.271	0.238	0.254	0.00683	0.00832	0.0276	0.0405	0.031	0.00126								X										X
ENSG00000112290	WASF1	WAS protein family, member 1	1	Complex-6	11	0	0	0.031	9.18e-05	0.166	0.0865	0.0549	0.0356	0.0499	0.0612	0.0656	0.075	0.0768	0.221	0.0438	0.0221	0.00539	0.084	0.0778	0.148	0.084																		X	X
ENSG00000163348	PYGO2	pygopus family PHD finger 2	1	Complex-24	3	1	0	0.033	0.0663	0.0446	0.0062	0.108	0.108	0.0813	0.108	0.0679	0.0286	0.105	0.0404	0.108	0.0884	0.00202	0.0425	0.0913	0.00856	0.108						X
ENSG00000137033	IL33	interleukin 33	1	Complex-14	5	0	0	0.011	0.0119	0.00308	0.00379	0.0387	0.0467	0.00216	0.00427	0.00186	0.0345	0.0266	0.0275	0.0237	0.0174	0.0406	0.00557	0.0174	0.00677	0.0174																		X	X
ENSG00000105204	DYRK1B	dual-specificity tyrosine-(Y)-phosphorylation regulated kinase 1B	1	Complex-9	7	0	0	0.02	0.014	0.0782	0.0418	0.00284	0.00117	0.0418	0.0418	0.0418	0.0157	0.0182	0.00268	0.013	0.0135	0.0141	0.00471	0.0108	0.000486	0.0141
ENSG00000134321	RSAD2	radical S-adenosyl methionine domain containing 2	1	Complex-1	1	0	0	0.0088	0.0088	0.00431	0.00345	0.00454	0.0114	0.0116	0.0116	0.0116	0.00108	0.00305	0.00325	0.00256	0.00851	0.00301	0.00683	0.00503	0.0263	0.00811
ENSG00000115602	IL1RL1	interleukin 1 receptor-like 1	1	Complex-14	7	1	0	0.13	0.0258	0.00464	0.0454	0.0364	0.0805	0.0348	0.0148	0.0192	0.0678	0.0171	0.0441	0.0614	0.0289	0.0632	0.0158	0.0516	0.0131	0.0235							X
ENSG00000149480	MTA2	metastasis associated 1 family, member 2	1	Complex-10	22	0	0	0.11	0.11	0.0132	0.233	0.00193	0.00346	0.00319	0.0275	0.0342	0.00939	0.00174	0.0349	0.00983	0.0809	0.0809	0.0486	0.0809	0.0245	0.0809
ENSG00000148308	GTF3C5	general transcription factor IIIC, polypeptide 5, 63kDa	1	Complex-10	9	0	0	0.0014	0.0153	0.0155	0.0344	0.0332	0.0337	0.0535	0.0787	0.0657	0.0709	0.0838	0.0711	0.0164	0.0017	0.00989	0.00817	0.0145	0.00827	0.000787
ENSG00000101350	KIF3B	kinesin family member 3B	1	Complex-19	7	0	0	0.09	0.0362	0.103	0.0939	0.135	0.163	0.0862	0.0286	0.116	0.163	0.0484	0.123	0.0593	0.0159	0.113	0.00185	0.0157	0.153	0.000456																		X	X
ENSG00000105968	H2AFV	H2A histone family, member V	1	Complex-20	11	0	0	0.002	0.0449	0.0094	0.0462	0.0787	0.138	0.105	0.159	0.144	0.192	0.0426	0.224	0.144	0.0145	0.0202	0.0214	0.013	0.0175	0.0214
ENSG00000121653	MAPK8IP1	mitogen-activated protein kinase 8 interacting protein 1	1	Complex-19	8	3	0	0.00018	0.133	1.18e-09	0.0255	8.01e-05	0.00197	0.00137	0.000291	0.000756	0.00104	6.97e-05	0.00123	0.0379	0.00311	0.0124	1.03e-06	0.00301	2.99e-13	0.00582			X								X		X
ENSG00000128242	GAL3ST1	galactose-3-O-sulfotransferase 1	1	Complex-18	2	0	0	0.012	0.0144	0.0153	0.0351	0.0243	0.0436	0.049	0.064	0.0372	0.0295	0.0599	0.0391	0.00498	0.00523	0.069	0.00632	0.00432	0.00224	0.00279
ENSG00000107789	MINPP1	multiple inositol-polyphosphate phosphatase 1	1	Complex-1	6	0	1	0.0029	0.041	0.000942	0.0638	0.00029	0.000729	0.00501	0.091	0.0151	0.00399	0.00282	0.000824	0.00241	0.00311	0.00412	0.0673	0.00327	0.0181	0.0372																X
ENSG00000050820	BCAR1	breast cancer anti-estrogen resistance 1	1	Complex-13	16	1	0	9e-06	0.078	0.000279	0.0185	0.0342	0.0342	0.0218	0.0148	0.00998	0.0154	0.0202	0.00488	0.0342	0.00308	0.00308	0.00308	0.00308	0.00643	0.00308												X
ENSG00000198730	CTR9	CTR9, Paf1/RNA polymerase II complex component	1	Complex-20	14	0	0	0.045	0.02	0.0958	0.00276	0.0473	0.0581	0.0648	0.0455	0.0409	0.0757	0.0757	0.0757	0.0388	0.0354	0.216	0.0308	0.0859	0.0457	0.00255
ENSG00000171150	SOCS5	suppressor of cytokine signaling 5	1	Complex-3	12	0	0	0.0034	0.0875	0.0108	0.0329	0.00314	0.0348	0.000121	0.00174	0.000876	0.0168	0.00383	0.00602	0.00556	0.00149	0.0443	0.00209	0.000736	0.029	0.00388
ENSG00000137574	TGS1	trimethylguanosine synthase 1	1	Complex-17	4	0	0	0.034	0.0128	0.0208	0.0546	0.0348	0.00507	0.0393	0.105	0.0575	0.0708	0.0704	0.0561	0.00777	0.00765	0.00765	0.00765	0.00765	0.00765	0.00101
ENSG00000019582	CD74	CD74 molecule, major histocompatibility complex, class II invariant chain	1	Complex-18	6	0	0	0.013	0.0317	0.0165	0.0199	0.0579	0.0621	0.109	0.0189	0.027	0.106	0.0736	0.0736	0.0339	0.0192	0.0167	0.0165	0.0192	0.00213	0.0399
ENSG00000008838	MED24	microRNA mir-6884; mediator complex subunit 24	1	Complex-17	10	0	0	0.027	0.011	0.0207	0.0435	0.0536	0.0472	0.0758	0.0728	0.0198	0.0334	0.0437	0.0255	0.0404	0.00786	0.00399	0.0254	0.012	0.0424	0.0256
ENSG00000142207	URB1	URB1 ribosome biogenesis 1 homolog (S. cerevisiae)	1	Complex-17	3	0	0	0.0033	0.0033	0.0251	0.0322	0.0765	0.122	0.0559	0.038	0.0215	0.00191	0.0298	0.00533	0.107	0.0424	0.00887	0.0095	0.0377	0.0389	0.0391
ENSG00000039068	CDH1	cadherin 1, type 1, E-cadherin (epithelial)	1	Complex-13	18	0	0	0.012	0.00502	0.0604	0.00822	0.136	0.11	0.018	0.00576	0.000931	0.0301	0.0357	0.0202	0.0643	0.0487	0.0317	0.0231	0.076	0.00752	0.00478
[truncated: 11 more columns]

## Sheet: ST6
Description of the DIAGRAM and 18 MAGIC GWAS.
Phenotype	Abbreviation	Name used in plots	Additional information	Reference	Study size	Included studies	Adjustment
Primary insulin secretion and action indices
Corrected Insulin Response	CIR	MAGIC_INSULIN_SECRETION_CIR_for_release_HMrel27	(1006 insulin at 30 min) / (glucose at 30 min x (glucose at 30 min–3.89))	Prokopenko et al. 2014	up to 5,318 nondiabetic participants	up to 7 studies	Results from all traits are ln-transformed and are adjusted for age, sex, BMI and study-specific covariates.
Insulin response adjusted for insulin sensitivity	CIR.adjISI	MAGIC_INSULIN_SECRETION_CIR_ISI_for_release_HMrel27		Prokopenko et al. 2014	up to 4,789 nondiabetic participants	up to 7 studies	Results from all traits are ln-transformed and are adjusted for age, sex, BMI and study-specific covariates.
Ratio of the area under the curve (AUC) for AUC insulin/AUC glucose	AUCIns/AUCGluc	MAGIC_INSULIN_SECRETION_AUCins_AUCgluc_for_release_HMrel27	calculated using the trapezium rule	Prokopenko et al. 2014	up to 4,213nondiabetic participants	up to 7 studies	Results from all traits are ln-transformed and are adjusted for age, sex, BMI and study‐specific covariates.
Insulin sensitivity index	ISI	MAGIC_INSULIN_SECRETION_ISI_for_release_HMrel27	10,000/√ (fasting plasma glucose (mg/dl) x fasting insulin x mean glucose during OGTT (mg/dl) x mean insulin during OGTT)	Prokopenko et al. 2014	up to 4,769 nondiabetic participants	up to 7 studies	Results from all traits are ln‐transformed and are adjusted for age, sex, BMI and study‐specific covariates.
Secondary insulin secretion and action indices during OGTT
Disposition index	DI	MAGIC_INSULIN_SECRETION_DI_for_release_HMrel27	CIRxISI	Prokopenko et al. 2014	up to 5,130 nondiabetic participants	up to 7 studies	Results from all traits are ln‐transformed and are adjusted for age, sex, BMI and study‐specific covariates.
Insulin at 30 min	Ins30	MAGIC_INSULIN_SECRETION_Ins30_for_release_HMrel27		Prokopenko et al. 2014	up to 4,483 nondiabetic participants	up to 7 studies	Results from all traits are ln‐transformed and are adjusted for age, sex, BMI and study‐specific covariates.
Incremental insulin at 30 min	Incr30	MAGIC_INSULIN_SECRETION_Incr30_for_release_HMrel27	insulin 30 min – fasting insulin	Prokopenko et al. 2014	up to 4,447 nondiabetic participants	up to 7 studies	Results from all traits are ln‐transformed and are adjusted for age, sex, BMI and study‐specific covariates.
Insulin response to glucose during the first 30 min adjusted for BMI	Ins30.adjBMI	MAGIC_INSULIN_SECRETION_Ins30_BMI_for_release_HMrel27	insulin at 30 min/(glucose at 30 min x BMI)	Prokopenko et al. 2014	up to 4,409 nondiabetic participants	up to 7 studies	Results from all traits are ln‐transformed and are adjusted for age, sex, BMI and study‐specific covariates.
Area under the curve (AUC) of insulin levels during OGTT	AUCIns	MAGIC_INSULIN_SECRETION_AUCins_for_release_HMrel27		Prokopenko et al. 2014	up to 4,324 nondiabetic participants	up to 7 studies	Results from all traits are ln‐transformed and are adjusted for age, sex, BMI and study‐specific covariates.
Other MAGIC metabolic traits
Fasting insulin	Fasting Insulin, Manning	MAGIC_Manning_et_al_lnFastingInsulin_MainEffect	naturally log transformed	Manning et al. 2012	up to 51,750 non-diabetic participants.	26 studies	The regression models included adjustment for age and sex as well as study-specific adjustments.
Fasting glucose (mmol/l)	Fasting glucose, Manning	MAGIC_Manning_et_al_FastingGlucose_MainEffect		Manning et al. 2012	up to 58,074 non-diabetic participants	29 studies	The regression models included adjustment for age and sex as well as study-specific adjustments.
Fasting proinsulin	Fasting proinsulin	MAGIC_ln_fastingProinsulin		Strawbridge et al. 2011	10,701 non-diabetic adults		adjusted for fasting insulin, age, sex and study-specific covariates
HbA1c	HbA1c	MAGIC_HbA1C		Soranzo et al. 2010	up to 46,368 non-diabetic adults	23 studies	HbA1c trait values are untransformed and adjusted for age, sex and study-specific covariates.
2 hr glucose adjusted for BMI	2hrGlucose.adjBMI	MAGIC_2hrGlucose_AdjustedForBMI		Saxena et al. 2010	15,234 non-diabetic individuals	9 studies	Trait values for 2hr glucose are untramsformed and are adjusted for BMI in addition to age, sex and study-specific covariates.
HOMA-IR	HOMA-IR	MAGIC_ln_HOMA_IR	naturally log transformed	Dupuis et al. 2010	up to 46,186 non-diabetic participants	21 studies	adjusted for age, sex and study-specific covariates
HOMA-B	HOMA-B	MAGIC_ln_HOMA_B	naturally log transformed	Dupuis et al. 2010	up to 46,186 non-diabetic participants	21 studies	adjusted for age, sex and study-specific covariates
Fasting insulin	Fasting insulin	MAGIC_ln_FastingInsulin	naturally log transformed	Dupuis et al. 2010	up to 46,186 non-diabetic participants	21 studies	adjusted for age, sex and study-specific covariates
Fasting glucose	Fasting glucose	MAGIC_FastingGlucose		Dupuis et al. 2010	up to 46,186 non-diabetic participants	21 studies	adjusted for age, sex and study-specific covariates
DIAGRAM
T2D	T2D	DIAGRAM	DIAGRAMv3 GWAS meta-analysis	Morris et al. 2012	12,171 T2D cases and 56,862 controls	12 studies	adjustment for study-specific covariates including indicators of population structure

## Sheet: ST7
Data sources used to create the pancreatic islet and beta cell specific PPI network. Tissue and celltype used for the different evidence layers with number of samples listed in parenthesis where applicable. The cut-off column specifies the criteria for a gene being annotated as present in the given evidence layer. HPA: Human Protein Atlas, GNF: Microarray gene expression data from the GNF Tissue …
Source	Tissue or celltype(s)	Cut-offs (present if)
HPA	Islets of Langerhans (pancreas)	Detected with supportive evidence
GNF	Pancreatic islet (n=50)	Median microarray expression > 100
(Nica et al., 2013)	Beta cell (n=11)	Mean RPKM > 1
(Nica et al., 2013)	Pancreatic islet (n=7)	Mean RPKM > 1
(Nica et al., 2013)	Non beta cell (from pancreatic islet) (n=5)	Mean RPKM > 1
