# Supplementary material for: Pancreatic Islet Protein Complexes and Their Dysregulation in Type 2 Diabetes
Source: Front Genet. 2017 Apr 20;8:43. doi: 10.3389/fgene.2017.00043 (PMC5397424; doi:10.3389/fgene.2017.00043)
Supplement: Supplementary file 3 [file DataSheet2.zip]

Archive with 56 entries (53 files):
- Supplementary.Data.24.T2D.Complexes/
- Supplementary.Data.24.T2D.Complexes/.DS_Store
- __MACOSX/
- __MACOSX/Supplementary.Data.24.T2D.Complexes/
- __MACOSX/Supplementary.Data.24.T2D.Complexes/._.DS_Store
- Supplementary.Data.24.T2D.Complexes/Complex-1.txt
- __MACOSX/Supplementary.Data.24.T2D.Complexes/._Complex-1.txt
- Supplementary.Data.24.T2D.Complexes/Complex-10.txt
- __MACOSX/Supplementary.Data.24.T2D.Complexes/._Complex-10.txt
- Supplementary.Data.24.T2D.Complexes/Complex-11.txt
- __MACOSX/Supplementary.Data.24.T2D.Complexes/._Complex-11.txt
- Supplementary.Data.24.T2D.Complexes/Complex-12.txt
- __MACOSX/Supplementary.Data.24.T2D.Complexes/._Complex-12.txt
- Supplementary.Data.24.T2D.Complexes/Complex-13.txt
- __MACOSX/Supplementary.Data.24.T2D.Complexes/._Complex-13.txt
- Supplementary.Data.24.T2D.Complexes/Complex-14.txt
- __MACOSX/Supplementary.Data.24.T2D.Complexes/._Complex-14.txt
- Supplementary.Data.24.T2D.Complexes/Complex-15.txt
- __MACOSX/Supplementary.Data.24.T2D.Complexes/._Complex-15.txt
- Supplementary.Data.24.T2D.Complexes/Complex-16.txt
- __MACOSX/Supplementary.Data.24.T2D.Complexes/._Complex-16.txt
- Supplementary.Data.24.T2D.Complexes/Complex-17.txt
- __MACOSX/Supplementary.Data.24.T2D.Complexes/._Complex-17.txt
- Supplementary.Data.24.T2D.Complexes/Complex-18.txt
- __MACOSX/Supplementary.Data.24.T2D.Complexes/._Complex-18.txt
- Supplementary.Data.24.T2D.Complexes/Complex-19.txt
- __MACOSX/Supplementary.Data.24.T2D.Complexes/._Complex-19.txt
- Supplementary.Data.24.T2D.Complexes/Complex-2.txt
- __MACOSX/Supplementary.Data.24.T2D.Complexes/._Complex-2.txt
- Supplementary.Data.24.T2D.Complexes/Complex-20.txt
- __MACOSX/Supplementary.Data.24.T2D.Complexes/._Complex-20.txt
- Supplementary.Data.24.T2D.Complexes/Complex-21.txt
- __MACOSX/Supplementary.Data.24.T2D.Complexes/._Complex-21.txt
- Supplementary.Data.24.T2D.Complexes/Complex-22.txt
- __MACOSX/Supplementary.Data.24.T2D.Complexes/._Complex-22.txt
- Supplementary.Data.24.T2D.Complexes/Complex-23.txt
- __MACOSX/Supplementary.Data.24.T2D.Complexes/._Complex-23.txt
- Supplementary.Data.24.T2D.Complexes/Complex-24.txt
- __MACOSX/Supplementary.Data.24.T2D.Complexes/._Complex-24.txt
- Supplementary.Data.24.T2D.Complexes/Complex-3.txt
- __MACOSX/Supplementary.Data.24.T2D.Complexes/._Complex-3.txt
- Supplementary.Data.24.T2D.Complexes/Complex-4.txt
- __MACOSX/Supplementary.Data.24.T2D.Complexes/._Complex-4.txt
- Supplementary.Data.24.T2D.Complexes/Complex-5.txt
- __MACOSX/Supplementary.Data.24.T2D.Complexes/._Complex-5.txt
- Supplementary.Data.24.T2D.Complexes/Complex-6.txt
- __MACOSX/Supplementary.Data.24.T2D.Complexes/._Complex-6.txt
- Supplementary.Data.24.T2D.Complexes/Complex-7.txt
- __MACOSX/Supplementary.Data.24.T2D.Complexes/._Complex-7.txt
- Supplementary.Data.24.T2D.Complexes/Complex-8.txt
- __MACOSX/Supplementary.Data.24.T2D.Complexes/._Complex-8.txt
- Supplementary.Data.24.T2D.Complexes/Complex-9.txt
- __MACOSX/Supplementary.Data.24.T2D.Complexes/._Complex-9.txt
- Supplementary.Data.24.T2D.Complexes/README.txt
- __MACOSX/Supplementary.Data.24.T2D.Complexes/._README.txt
- __MACOSX/._Supplementary.Data.24.T2D.Complexes
