# Supplementary material for: Pancreatic Islet Protein Complexes and Their Dysregulation in Type 2 Diabetes
Source: Front Genet. 2017 Apr 20;8:43. doi: 10.3389/fgene.2017.00043 (PMC5397424; doi:10.3389/fgene.2017.00043)
Supplement: Supplementary file 3 [file DataSheet2.zip › Supplementary.Data.24.T2D.Complexes/Complex-1.txt]

ENSG00000185507 ENSG00000069011 0.608435
ENSG00000185507 ENSG00000139515 0.258973
ENSG00000185507 ENSG00000134321 0.587069
ENSG00000239900 ENSG00000069011 0.684322
ENSG00000069011 ENSG00000107789 0.617389
ENSG00000069011 ENSG00000162992 0.631536
ENSG00000162992 ENSG00000182759 1
ENSG00000162992 ENSG00000139515 1
ENSG00000182759 ENSG00000139515 1
ENSG00000139515 ENSG00000163581 1
