# Supplementary material for: Pancreatic Islet Protein Complexes and Their Dysregulation in Type 2 Diabetes
Source: Front Genet. 2017 Apr 20;8:43. doi: 10.3389/fgene.2017.00043 (PMC5397424; doi:10.3389/fgene.2017.00043)
Supplement: Supplementary file 3 [file DataSheet2.zip › Supplementary.Data.24.T2D.Complexes/Complex-10.txt]

ENSG00000148308 ENSG00000146830 0.112376
ENSG00000148308 ENSG00000149480 0.151251
ENSG00000148308 ENSG00000173110 0.126648
ENSG00000148308 ENSG00000111664 0.14383
ENSG00000148308 ENSG00000161547 0.131987
ENSG00000146830 ENSG00000149480 0.109474
ENSG00000146830 ENSG00000109670 1
ENSG00000146830 ENSG00000155561 0.114107
ENSG00000146830 ENSG00000142864 0.116642
ENSG00000146830 ENSG00000173110 0.109265
ENSG00000146830 ENSG00000162244 0.118469
ENSG00000146830 ENSG00000111664 0.119142
ENSG00000146830 ENSG00000140443 0.522101
ENSG00000146830 ENSG00000106070 1
ENSG00000146830 ENSG00000265681 0.110302
ENSG00000146830 ENSG00000137944 0.210429
ENSG00000146830 ENSG00000124783 0.125388
ENSG00000146830 ENSG00000161547 0.109061
ENSG00000149480 ENSG00000155561 0.139842
ENSG00000149480 ENSG00000173110 0.118251
ENSG00000149480 ENSG00000111664 0.135862
ENSG00000149480 ENSG00000161547 0.123098
ENSG00000155561 ENSG00000162244 0.153516
ENSG00000155561 ENSG00000265681 0.133069
ENSG00000142864 ENSG00000173110 0.142516
ENSG00000142864 ENSG00000265681 0.279996
ENSG00000142864 ENSG00000161547 0.130278
ENSG00000173110 ENSG00000111664 0.134291
ENSG00000173110 ENSG00000161547 0.128612
ENSG00000162244 ENSG00000265681 0.421789
ENSG00000162244 ENSG00000161547 0.135631
ENSG00000140443 ENSG00000106070 1
ENSG00000265681 ENSG00000124783 0.154143
ENSG00000265681 ENSG00000161547 0.222197
ENSG00000124783 ENSG00000161547 0.151088
