# Supplementary material for: Pancreatic Islet Protein Complexes and Their Dysregulation in Type 2 Diabetes
Source: Front Genet. 2017 Apr 20;8:43. doi: 10.3389/fgene.2017.00043 (PMC5397424; doi:10.3389/fgene.2017.00043)
Supplement: Supplementary file 3 [file DataSheet2.zip › Supplementary.Data.24.T2D.Complexes/Complex-11.txt]

ENSG00000123268 ENSG00000118260 1
ENSG00000123268 ENSG00000108753 0.635333
ENSG00000166228 ENSG00000132570 0.70789
ENSG00000166228 ENSG00000108753 0.70454
ENSG00000118260 ENSG00000108753 0.625825
ENSG00000132570 ENSG00000108753 0.102571
ENSG00000108753 ENSG00000185650 0.543052
ENSG00000108753 ENSG00000138796 0.506663
ENSG00000108753 ENSG00000167967 0.572614
