# Supplementary material for: Pancreatic Islet Protein Complexes and Their Dysregulation in Type 2 Diabetes
Source: Front Genet. 2017 Apr 20;8:43. doi: 10.3389/fgene.2017.00043 (PMC5397424; doi:10.3389/fgene.2017.00043)
Supplement: Supplementary file 3 [file DataSheet2.zip › Supplementary.Data.24.T2D.Complexes/Complex-12.txt]

ENSG00000079313 ENSG00000168092 1
ENSG00000119777 ENSG00000213638 1
ENSG00000213638 ENSG00000189007 0.633346
ENSG00000108753 ENSG00000185650 0.543052
ENSG00000108753 ENSG00000138796 0.506663
ENSG00000185650 ENSG00000168092 1
ENSG00000185650 ENSG00000189007 0.693325
