# Supplementary material for: Pancreatic Islet Protein Complexes and Their Dysregulation in Type 2 Diabetes
Source: Front Genet. 2017 Apr 20;8:43. doi: 10.3389/fgene.2017.00043 (PMC5397424; doi:10.3389/fgene.2017.00043)
Supplement: Supplementary file 3 [file DataSheet2.zip › Supplementary.Data.24.T2D.Complexes/Complex-13.txt]

ENSG00000131626 ENSG00000120251 0.456024
ENSG00000131626 ENSG00000177380 1
ENSG00000131626 ENSG00000153707 1
ENSG00000131626 ENSG00000142949 1
ENSG00000131626 ENSG00000108262 1
ENSG00000169047 ENSG00000171105 1
ENSG00000169047 ENSG00000105974 0.619356
ENSG00000169047 ENSG00000039068 1
ENSG00000169047 ENSG00000132670 0.460093
ENSG00000169047 ENSG00000142949 1
ENSG00000169047 ENSG00000185950 0.473344
ENSG00000171105 ENSG00000105974 1
ENSG00000171105 ENSG00000142949 1
ENSG00000171105 ENSG00000185950 1
ENSG00000171105 ENSG00000148082 1
ENSG00000143847 ENSG00000120251 0.457441
ENSG00000143847 ENSG00000177380 0.243215
ENSG00000143847 ENSG00000125675 0.456883
ENSG00000143847 ENSG00000170558 0.230478
ENSG00000143847 ENSG00000142949 0.346825
ENSG00000143847 ENSG00000108262 1
ENSG00000105974 ENSG00000039068 0.521163
ENSG00000105974 ENSG00000142949 1
ENSG00000163785 ENSG00000170558 0.136562
ENSG00000163785 ENSG00000142949 0.191447
ENSG00000120251 ENSG00000177380 0.190352
ENSG00000120251 ENSG00000125675 1
ENSG00000120251 ENSG00000170558 0.440578
ENSG00000120251 ENSG00000142949 0.55552
ENSG00000038382 ENSG00000142949 1
ENSG00000050820 ENSG00000039068 0.215544
ENSG00000050820 ENSG00000132670 0.626456
ENSG00000050820 ENSG00000142949 0.536389
ENSG00000050820 ENSG00000185950 0.287045
ENSG00000039068 ENSG00000170558 0.429802
ENSG00000039068 ENSG00000142949 1
ENSG00000135862 ENSG00000142949 0.479432
ENSG00000135862 ENSG00000091136 1
ENSG00000135862 ENSG00000116962 1
ENSG00000177380 ENSG00000153707 1
ENSG00000177380 ENSG00000125675 0.191862
ENSG00000177380 ENSG00000170558 0.193027
ENSG00000177380 ENSG00000142949 1
ENSG00000177380 ENSG00000108262 1
ENSG00000132670 ENSG00000153707 1
ENSG00000132670 ENSG00000142949 0.542511
ENSG00000153707 ENSG00000142949 0.555586
ENSG00000125675 ENSG00000170558 0.194498
ENSG00000125675 ENSG00000142949 0.465538
ENSG00000170558 ENSG00000142949 0.436942
ENSG00000141429 ENSG00000142949 0.580703
ENSG00000142949 ENSG00000091136 0.48085
ENSG00000142949 ENSG00000144278 0.574255
ENSG00000142949 ENSG00000185950 1
ENSG00000142949 ENSG00000148082 1
ENSG00000142949 ENSG00000116962 1
ENSG00000142949 ENSG00000108262 1
ENSG00000091136 ENSG00000116962 0.47999
