# Supplementary material for: Pancreatic Islet Protein Complexes and Their Dysregulation in Type 2 Diabetes
Source: Front Genet. 2017 Apr 20;8:43. doi: 10.3389/fgene.2017.00043 (PMC5397424; doi:10.3389/fgene.2017.00043)
Supplement: Supplementary file 3 [file DataSheet2.zip › Supplementary.Data.24.T2D.Complexes/Complex-14.txt]

ENSG00000115008 ENSG00000196083 1
ENSG00000115008 ENSG00000115594 1
ENSG00000115008 ENSG00000115590 1
ENSG00000134970 ENSG00000196083 1
ENSG00000134970 ENSG00000134070 0.307058
ENSG00000134970 ENSG00000115594 1
ENSG00000184216 ENSG00000078902 1
ENSG00000184216 ENSG00000172936 1
ENSG00000184216 ENSG00000196083 1
ENSG00000184216 ENSG00000134070 1
ENSG00000184216 ENSG00000115594 1
ENSG00000184216 ENSG00000115604 0.618811
ENSG00000078902 ENSG00000196083 1
ENSG00000078902 ENSG00000115594 1
ENSG00000078902 ENSG00000115602 0.537999
ENSG00000172936 ENSG00000196083 1
ENSG00000172936 ENSG00000134070 1
ENSG00000172936 ENSG00000115594 1
ENSG00000172936 ENSG00000198053 0.253143
ENSG00000172936 ENSG00000115602 1
ENSG00000196083 ENSG00000166603 0.112611
ENSG00000196083 ENSG00000134070 0.689528
ENSG00000196083 ENSG00000115594 1
ENSG00000196083 ENSG00000118816 0.148933
ENSG00000196083 ENSG00000115590 0.637637
ENSG00000196083 ENSG00000198053 0.62961
ENSG00000196083 ENSG00000115604 1
ENSG00000196083 ENSG00000137033 0.577424
ENSG00000196083 ENSG00000115602 0.636701
ENSG00000134070 ENSG00000115594 1
ENSG00000137033 ENSG00000115602 1
