# Supplementary material for: Pancreatic Islet Protein Complexes and Their Dysregulation in Type 2 Diabetes
Source: Front Genet. 2017 Apr 20;8:43. doi: 10.3389/fgene.2017.00043 (PMC5397424; doi:10.3389/fgene.2017.00043)
Supplement: Supplementary file 3 [file DataSheet2.zip › Supplementary.Data.24.T2D.Complexes/Complex-15.txt]

ENSG00000175970 ENSG00000145362 0.347252
ENSG00000145362 ENSG00000006071 0.506885
ENSG00000145362 ENSG00000187486 0.512717
ENSG00000188257 ENSG00000114859 0.496761
ENSG00000188257 ENSG00000108839 1
ENSG00000188257 ENSG00000240583 0.433139
ENSG00000188257 ENSG00000121361 0.516515
ENSG00000188257 ENSG00000170890 1
ENSG00000114859 ENSG00000240583 0.48253
ENSG00000114859 ENSG00000121361 0.568213
ENSG00000108839 ENSG00000173334 1
ENSG00000240583 ENSG00000121361 0.502132
ENSG00000121361 ENSG00000069431 1
ENSG00000121361 ENSG00000123700 1
ENSG00000121361 ENSG00000006071 1
ENSG00000121361 ENSG00000187486 1
ENSG00000069431 ENSG00000187486 1
ENSG00000115993 ENSG00000123700 1
ENSG00000123700 ENSG00000153822 0.636426
ENSG00000123700 ENSG00000187486 1
ENSG00000153822 ENSG00000157551 0.64053
ENSG00000006071 ENSG00000187486 1
