# Supplementary material for: Pancreatic Islet Protein Complexes and Their Dysregulation in Type 2 Diabetes
Source: Front Genet. 2017 Apr 20;8:43. doi: 10.3389/fgene.2017.00043 (PMC5397424; doi:10.3389/fgene.2017.00043)
Supplement: Supplementary file 3 [file DataSheet2.zip › Supplementary.Data.24.T2D.Complexes/Complex-16.txt]

ENSG00000160691 ENSG00000259885 0.582541
ENSG00000160691 ENSG00000169047 1
ENSG00000160691 ENSG00000124181 1
ENSG00000160691 ENSG00000132535 0.235076
ENSG00000160691 ENSG00000148053 1
ENSG00000160691 ENSG00000129946 0.558247
ENSG00000160691 ENSG00000185950 1
ENSG00000160691 ENSG00000010810 1
ENSG00000259885 ENSG00000148053 0.472955
ENSG00000259885 ENSG00000010810 0.456907
ENSG00000169047 ENSG00000071051 0.401331
ENSG00000169047 ENSG00000196396 1
ENSG00000169047 ENSG00000148053 0.559663
ENSG00000169047 ENSG00000185950 0.473344
ENSG00000169047 ENSG00000010810 0.617275
ENSG00000173614 ENSG00000148053 0.10198
ENSG00000071051 ENSG00000124181 0.135297
ENSG00000071051 ENSG00000148053 1
ENSG00000058335 ENSG00000148053 0.569359
ENSG00000196396 ENSG00000124181 0.485424
ENSG00000196396 ENSG00000148053 1
ENSG00000196396 ENSG00000185950 1
ENSG00000166225 ENSG00000148053 1
ENSG00000124181 ENSG00000132535 0.423301
ENSG00000124181 ENSG00000148053 1
ENSG00000124181 ENSG00000185950 1
ENSG00000124181 ENSG00000010810 0.44523
ENSG00000132535 ENSG00000148053 0.466547
ENSG00000132535 ENSG00000010810 1
ENSG00000148053 ENSG00000129946 0.650315
ENSG00000148053 ENSG00000176749 0.528363
ENSG00000148053 ENSG00000185950 0.566488
ENSG00000148053 ENSG00000178188 0.621368
ENSG00000148053 ENSG00000010810 1
ENSG00000148053 ENSG00000148082 1
ENSG00000148053 ENSG00000137218 1
ENSG00000010810 ENSG00000148082 1
