# Supplementary material for: Pancreatic Islet Protein Complexes and Their Dysregulation in Type 2 Diabetes
Source: Front Genet. 2017 Apr 20;8:43. doi: 10.3389/fgene.2017.00043 (PMC5397424; doi:10.3389/fgene.2017.00043)
Supplement: Supplementary file 3 [file DataSheet2.zip › Supplementary.Data.24.T2D.Complexes/Complex-17.txt]

ENSG00000117174 ENSG00000141499 0.139003
ENSG00000117174 ENSG00000137574 0.109575
ENSG00000117174 ENSG00000083635 0.120304
ENSG00000117174 ENSG00000142207 0.159646
ENSG00000198646 ENSG00000069431 0.377816
ENSG00000198646 ENSG00000125686 0.258058
ENSG00000198646 ENSG00000137574 1
ENSG00000198646 ENSG00000008838 0.264421
ENSG00000198646 ENSG00000084676 0.304097
ENSG00000198646 ENSG00000186951 1
ENSG00000198646 ENSG00000109819 0.280557
ENSG00000198646 ENSG00000182093 0.456044
ENSG00000198646 ENSG00000101076 0.428906
ENSG00000141499 ENSG00000137574 0.123269
ENSG00000141499 ENSG00000121058 0.487696
ENSG00000141499 ENSG00000083635 0.143512
ENSG00000141499 ENSG00000142207 0.171257
ENSG00000121361 ENSG00000069431 1
ENSG00000121361 ENSG00000187486 1
ENSG00000069431 ENSG00000125686 0.328764
ENSG00000069431 ENSG00000137574 0.48994
ENSG00000069431 ENSG00000008838 0.340544
ENSG00000069431 ENSG00000084676 0.372844
ENSG00000069431 ENSG00000186951 0.402762
ENSG00000069431 ENSG00000109819 0.36046
ENSG00000069431 ENSG00000182093 0.56457
ENSG00000069431 ENSG00000187486 1
ENSG00000125686 ENSG00000137574 1
ENSG00000125686 ENSG00000008838 1
ENSG00000125686 ENSG00000084676 0.254635
ENSG00000125686 ENSG00000186951 1
ENSG00000125686 ENSG00000109819 1
ENSG00000125686 ENSG00000182093 0.401949
ENSG00000125686 ENSG00000101076 1
ENSG00000137574 ENSG00000008838 0.356956
ENSG00000137574 ENSG00000121058 1
ENSG00000137574 ENSG00000084676 0.380442
ENSG00000137574 ENSG00000186951 0.410656
ENSG00000137574 ENSG00000109819 0.367916
ENSG00000137574 ENSG00000083635 0.107611
ENSG00000137574 ENSG00000182093 0.57301
ENSG00000137574 ENSG00000101076 0.359997
ENSG00000137574 ENSG00000142207 0.125759
ENSG00000008838 ENSG00000084676 0.256287
ENSG00000008838 ENSG00000186951 1
ENSG00000008838 ENSG00000109819 0.251355
ENSG00000008838 ENSG00000182093 0.415111
ENSG00000008838 ENSG00000101076 0.230815
ENSG00000084676 ENSG00000186951 1
ENSG00000084676 ENSG00000109819 1
ENSG00000084676 ENSG00000182093 0.450645
ENSG00000084676 ENSG00000101076 1
ENSG00000186951 ENSG00000109819 1
ENSG00000186951 ENSG00000182093 0.48285
ENSG00000186951 ENSG00000101076 0.687238
ENSG00000109819 ENSG00000182093 0.437116
ENSG00000109819 ENSG00000101076 1
ENSG00000083635 ENSG00000142207 0.13569
