# Supplementary material for: Pancreatic Islet Protein Complexes and Their Dysregulation in Type 2 Diabetes
Source: Front Genet. 2017 Apr 20;8:43. doi: 10.3389/fgene.2017.00043 (PMC5397424; doi:10.3389/fgene.2017.00043)
Supplement: Supplementary file 3 [file DataSheet2.zip › Supplementary.Data.24.T2D.Complexes/Complex-18.txt]

ENSG00000215644 ENSG00000115263 1
ENSG00000135047 ENSG00000100353 1
ENSG00000135047 ENSG00000100299 1
ENSG00000135047 ENSG00000019582 1
ENSG00000135047 ENSG00000115263 1
ENSG00000135047 ENSG00000109861 1
ENSG00000135047 ENSG00000124107 1
ENSG00000100353 ENSG00000139289 1
ENSG00000100299 ENSG00000128242 0.639064
ENSG00000112164 ENSG00000115263 1
ENSG00000115263 ENSG00000010310 0.679791
