# Supplementary material for: Pancreatic Islet Protein Complexes and Their Dysregulation in Type 2 Diabetes
Source: Front Genet. 2017 Apr 20;8:43. doi: 10.3389/fgene.2017.00043 (PMC5397424; doi:10.3389/fgene.2017.00043)
Supplement: Supplementary file 3 [file DataSheet2.zip › Supplementary.Data.24.T2D.Complexes/Complex-19.txt]

ENSG00000130758 ENSG00000065559 1
ENSG00000130758 ENSG00000154447 0.352848
ENSG00000130758 ENSG00000131437 1
ENSG00000130758 ENSG00000101350 0.461872
ENSG00000130758 ENSG00000050748 0.536012
ENSG00000130758 ENSG00000079385 0.599798
ENSG00000130758 ENSG00000088808 0.1004
ENSG00000130758 ENSG00000138834 1
ENSG00000130758 ENSG00000075945 1
ENSG00000130758 ENSG00000142675 0.570081
ENSG00000130758 ENSG00000121653 1
ENSG00000130758 ENSG00000095015 1
ENSG00000130758 ENSG00000169750 1
ENSG00000130758 ENSG00000162992 1
ENSG00000130758 ENSG00000008735 1
ENSG00000130758 ENSG00000128340 1
ENSG00000130758 ENSG00000166173 0.190875
ENSG00000065559 ENSG00000154447 0.274634
ENSG00000065559 ENSG00000050748 1
ENSG00000065559 ENSG00000138834 1
ENSG00000065559 ENSG00000121653 0.426658
ENSG00000065559 ENSG00000095015 1
ENSG00000154447 ENSG00000050748 0.290738
ENSG00000131437 ENSG00000101350 0.633237
ENSG00000131437 ENSG00000075945 0.455286
ENSG00000101350 ENSG00000075945 1
ENSG00000050748 ENSG00000138834 1
ENSG00000050748 ENSG00000121653 1
ENSG00000050748 ENSG00000095015 1
ENSG00000050748 ENSG00000169750 1
ENSG00000050748 ENSG00000008735 1
ENSG00000050748 ENSG00000128340 1
ENSG00000088808 ENSG00000075945 0.123748
ENSG00000138834 ENSG00000121653 1
ENSG00000138834 ENSG00000095015 1
ENSG00000138834 ENSG00000008735 1
ENSG00000121653 ENSG00000008735 0.421703
ENSG00000095015 ENSG00000169750 1
ENSG00000095015 ENSG00000128340 1
ENSG00000169750 ENSG00000128340 0.467985
