# Supplementary material for: Pancreatic Islet Protein Complexes and Their Dysregulation in Type 2 Diabetes
Source: Front Genet. 2017 Apr 20;8:43. doi: 10.3389/fgene.2017.00043 (PMC5397424; doi:10.3389/fgene.2017.00043)
Supplement: Supplementary file 3 [file DataSheet2.zip › Supplementary.Data.24.T2D.Complexes/Complex-2.txt]

ENSG00000121351 ENSG00000175426 0.617269
ENSG00000121351 ENSG00000139515 1
ENSG00000121351 ENSG00000125851 0.620428
ENSG00000130758 ENSG00000121905 1
ENSG00000130758 ENSG00000162992 1
ENSG00000130758 ENSG00000166173 0.190875
ENSG00000166922 ENSG00000125851 1
ENSG00000100982 ENSG00000139515 0.698517
ENSG00000162992 ENSG00000182759 1
ENSG00000162992 ENSG00000139515 1
ENSG00000182759 ENSG00000139515 1
ENSG00000139515 ENSG00000163581 1
