# Supplementary material for: Pancreatic Islet Protein Complexes and Their Dysregulation in Type 2 Diabetes
Source: Front Genet. 2017 Apr 20;8:43. doi: 10.3389/fgene.2017.00043 (PMC5397424; doi:10.3389/fgene.2017.00043)
Supplement: Supplementary file 3 [file DataSheet2.zip › Supplementary.Data.24.T2D.Complexes/Complex-20.txt]

ENSG00000119048 ENSG00000196284 0.266726
ENSG00000119048 ENSG00000134014 0.297219
ENSG00000119048 ENSG00000006712 0.297797
ENSG00000119048 ENSG00000105968 0.470936
ENSG00000119048 ENSG00000134759 0.288683
ENSG00000119048 ENSG00000109911 0.301082
ENSG00000119048 ENSG00000132475 0.555534
ENSG00000119048 ENSG00000137815 0.122658
ENSG00000119048 ENSG00000070061 0.248075
ENSG00000119048 ENSG00000198730 0.104714
ENSG00000119048 ENSG00000164032 0.469546
ENSG00000119048 ENSG00000077721 0.530582
ENSG00000173769 ENSG00000189180 0.555999
ENSG00000173769 ENSG00000196693 0.511828
ENSG00000173769 ENSG00000109911 0.228582
ENSG00000196284 ENSG00000134014 0.45024
ENSG00000196284 ENSG00000006712 0.257851
ENSG00000196284 ENSG00000105968 0.433166
ENSG00000196284 ENSG00000124422 0.616057
ENSG00000196284 ENSG00000071243 0.406856
ENSG00000196284 ENSG00000112062 0.555639
ENSG00000196284 ENSG00000153487 0.404311
ENSG00000196284 ENSG00000114166 1
ENSG00000196284 ENSG00000213923 0.100369
ENSG00000196284 ENSG00000134759 0.262492
ENSG00000196284 ENSG00000109911 0.281267
ENSG00000196284 ENSG00000132475 0.48971
ENSG00000196284 ENSG00000137815 0.359394
ENSG00000196284 ENSG00000070061 0.21766
ENSG00000196284 ENSG00000197780 0.389342
ENSG00000196284 ENSG00000198730 0.217732
ENSG00000196284 ENSG00000164032 0.431078
ENSG00000196284 ENSG00000077721 0.260857
ENSG00000134014 ENSG00000006712 0.398225
ENSG00000134014 ENSG00000105968 0.457611
ENSG00000134014 ENSG00000124422 0.27137
ENSG00000134014 ENSG00000071243 0.373852
ENSG00000134014 ENSG00000198841 0.630799
ENSG00000134014 ENSG00000112062 0.157302
ENSG00000134014 ENSG00000135100 0.192995
ENSG00000134014 ENSG00000153487 0.368723
ENSG00000134014 ENSG00000114166 0.494619
ENSG00000134014 ENSG00000134759 0.634136
ENSG00000134014 ENSG00000109911 0.609844
ENSG00000134014 ENSG00000132475 0.464918
ENSG00000134014 ENSG00000137815 0.301832
ENSG00000134014 ENSG00000166582 0.160345
ENSG00000134014 ENSG00000101076 0.253735
ENSG00000134014 ENSG00000154813 0.506986
ENSG00000134014 ENSG00000070061 1
ENSG00000134014 ENSG00000198730 0.367852
ENSG00000134014 ENSG00000164032 0.456273
ENSG00000134014 ENSG00000077721 0.293623
ENSG00000112578 ENSG00000167721 0.558053
ENSG00000112578 ENSG00000058729 0.558305
ENSG00000112578 ENSG00000115946 0.431685
ENSG00000112578 ENSG00000141551 0.552176
ENSG00000112578 ENSG00000128829 0.177073
ENSG00000112578 ENSG00000213923 0.55178
ENSG00000112578 ENSG00000141141 0.300301
ENSG00000112578 ENSG00000115677 0.110338
ENSG00000112578 ENSG00000134759 0.145927
ENSG00000112578 ENSG00000086189 0.428013
ENSG00000112578 ENSG00000070061 0.186083
ENSG00000006712 ENSG00000112062 0.480492
ENSG00000006712 ENSG00000134759 0.285727
ENSG00000006712 ENSG00000109911 0.29935
ENSG00000006712 ENSG00000137815 1
ENSG00000006712 ENSG00000070061 0.244857
ENSG00000006712 ENSG00000198730 0.613204
ENSG00000006712 ENSG00000077721 0.293496
ENSG00000167721 ENSG00000058729 1
ENSG00000167721 ENSG00000115946 1
ENSG00000167721 ENSG00000141551 1
ENSG00000167721 ENSG00000128829 0.174505
ENSG00000167721 ENSG00000213923 0.41653
ENSG00000167721 ENSG00000141141 0.290755
ENSG00000167721 ENSG00000115677 0.198164
ENSG00000167721 ENSG00000134759 0.146525
ENSG00000167721 ENSG00000086189 1
ENSG00000167721 ENSG00000070061 0.182545
ENSG00000189180 ENSG00000196693 0.355945
ENSG00000189180 ENSG00000109911 0.17987
ENSG00000105968 ENSG00000071243 0.419823
ENSG00000105968 ENSG00000153487 0.283329
ENSG00000105968 ENSG00000114166 0.522544
ENSG00000105968 ENSG00000132475 0.477011
ENSG00000105968 ENSG00000137815 0.41493
ENSG00000105968 ENSG00000164032 0.29281
ENSG00000105968 ENSG00000077721 0.468068
ENSG00000124422 ENSG00000114166 1
ENSG00000124422 ENSG00000109911 0.278867
ENSG00000058729 ENSG00000115946 1
ENSG00000058729 ENSG00000141551 1
ENSG00000058729 ENSG00000128829 0.191865
ENSG00000058729 ENSG00000213923 0.533574
ENSG00000058729 ENSG00000141141 0.209938
ENSG00000058729 ENSG00000115677 0.212972
ENSG00000058729 ENSG00000134759 0.161537
ENSG00000058729 ENSG00000086189 1
ENSG00000058729 ENSG00000070061 0.201323
ENSG00000115946 ENSG00000141551 0.306036
ENSG00000115946 ENSG00000128829 0.187546
ENSG00000115946 ENSG00000213923 0.304953
ENSG00000115946 ENSG00000141141 0.312446
ENSG00000115946 ENSG00000115677 0.183334
ENSG00000115946 ENSG00000134759 0.155428
ENSG00000115946 ENSG00000086189 0.622698
ENSG00000115946 ENSG00000070061 0.195881
ENSG00000071243 ENSG00000153487 0.455433
ENSG00000071243 ENSG00000134759 0.368683
ENSG00000071243 ENSG00000109911 0.385662
ENSG00000071243 ENSG00000132475 0.651568
ENSG00000071243 ENSG00000070061 0.225444
ENSG00000071243 ENSG00000164032 0.417173
ENSG00000196693 ENSG00000109911 0.142132
ENSG00000198841 ENSG00000114166 0.515972
ENSG00000198841 ENSG00000213923 0.515154
ENSG00000198841 ENSG00000134759 0.611643
ENSG00000198841 ENSG00000109911 0.571178
ENSG00000198841 ENSG00000070061 0.546441
ENSG00000162434 ENSG00000105397 1
ENSG00000162434 ENSG00000134759 1
ENSG00000162434 ENSG00000115415 1
ENSG00000162434 ENSG00000173757 1
ENSG00000112062 ENSG00000134759 0.187465
ENSG00000112062 ENSG00000109911 0.173383
ENSG00000112062 ENSG00000166582 0.137511
ENSG00000112062 ENSG00000101076 0.62191
ENSG00000112062 ENSG00000070061 0.129513
ENSG00000112062 ENSG00000115415 0.617188
ENSG00000105397 ENSG00000134759 1
ENSG00000105397 ENSG00000115415 1
ENSG00000105397 ENSG00000173757 1
ENSG00000135100 ENSG00000114166 1
ENSG00000135100 ENSG00000132475 0.153369
ENSG00000135100 ENSG00000101076 0.630627
ENSG00000153487 ENSG00000114166 1
ENSG00000153487 ENSG00000134759 0.363146
ENSG00000153487 ENSG00000109911 0.381254
ENSG00000153487 ENSG00000132475 0.343009
ENSG00000153487 ENSG00000070061 0.220946
ENSG00000153487 ENSG00000197780 0.285869
ENSG00000153487 ENSG00000164032 0.279787
ENSG00000141551 ENSG00000128829 0.28888
ENSG00000141551 ENSG00000213923 0.311757
ENSG00000141551 ENSG00000141141 0.168177
ENSG00000141551 ENSG00000134759 0.20104
ENSG00000141551 ENSG00000086189 0.350346
ENSG00000141551 ENSG00000070061 0.172981
ENSG00000114166 ENSG00000132475 1
ENSG00000114166 ENSG00000197780 0.405079
ENSG00000114166 ENSG00000164032 0.521359
ENSG00000128829 ENSG00000213923 0.287511
ENSG00000128829 ENSG00000141141 0.123161
ENSG00000128829 ENSG00000115677 0.115525
ENSG00000128829 ENSG00000134759 0.163131
ENSG00000128829 ENSG00000086189 0.165497
ENSG00000128829 ENSG00000070061 0.174668
ENSG00000213923 ENSG00000141141 0.167489
ENSG00000213923 ENSG00000115677 0.185832
ENSG00000213923 ENSG00000134759 0.200193
ENSG00000213923 ENSG00000086189 0.349617
ENSG00000213923 ENSG00000070061 0.172304
ENSG00000141141 ENSG00000115677 0.117624
ENSG00000141141 ENSG00000134759 0.165312
ENSG00000141141 ENSG00000086189 0.459322
ENSG00000141141 ENSG00000070061 0.230806
ENSG00000115677 ENSG00000134759 0.147513
ENSG00000115677 ENSG00000086189 0.194485
ENSG00000115677 ENSG00000070061 0.267985
ENSG00000134759 ENSG00000109911 0.627734
ENSG00000134759 ENSG00000132475 0.485952
ENSG00000134759 ENSG00000137815 0.284167
ENSG00000134759 ENSG00000166582 0.18521
ENSG00000134759 ENSG00000086189 0.148474
ENSG00000134759 ENSG00000154813 0.500724
ENSG00000134759 ENSG00000070061 1
ENSG00000134759 ENSG00000115415 1
ENSG00000134759 ENSG00000173757 1
ENSG00000134759 ENSG00000198730 0.356458
ENSG00000134759 ENSG00000077721 0.285006
ENSG00000134759 ENSG00000136371 0.134202
ENSG00000109911 ENSG00000132475 0.497464
ENSG00000109911 ENSG00000137815 0.298868
ENSG00000109911 ENSG00000166582 0.181929
ENSG00000109911 ENSG00000070061 1
ENSG00000109911 ENSG00000197780 0.194592
ENSG00000109911 ENSG00000198730 0.265018
ENSG00000109911 ENSG00000077721 0.297452
ENSG00000132475 ENSG00000166582 0.10563
ENSG00000132475 ENSG00000101076 0.128697
ENSG00000132475 ENSG00000070061 0.43111
ENSG00000132475 ENSG00000164032 0.475202
ENSG00000132475 ENSG00000077721 0.553915
ENSG00000137815 ENSG00000070061 0.242715
ENSG00000137815 ENSG00000198730 0.618166
ENSG00000137815 ENSG00000164032 0.413106
ENSG00000137815 ENSG00000077721 0.161864
ENSG00000166582 ENSG00000070061 0.133101
ENSG00000086189 ENSG00000070061 0.3181
ENSG00000154813 ENSG00000070061 0.462747
ENSG00000070061 ENSG00000077721 0.245187
ENSG00000115415 ENSG00000173757 0.500265
ENSG00000198730 ENSG00000077721 0.134634
ENSG00000164032 ENSG00000077721 0.466672
