# Supplementary material for: Pancreatic Islet Protein Complexes and Their Dysregulation in Type 2 Diabetes
Source: Front Genet. 2017 Apr 20;8:43. doi: 10.3389/fgene.2017.00043 (PMC5397424; doi:10.3389/fgene.2017.00043)
Supplement: Supplementary file 3 [file DataSheet2.zip › Supplementary.Data.24.T2D.Complexes/Complex-21.txt]

ENSG00000143815 ENSG00000113368 1
ENSG00000143815 ENSG00000115687 0.169096
ENSG00000100968 ENSG00000115687 0.265952
ENSG00000260245 ENSG00000115687 0.159342
ENSG00000090382 ENSG00000115687 0.178918
ENSG00000115661 ENSG00000115687 1
ENSG00000055118 ENSG00000115687 0.164475
ENSG00000171033 ENSG00000115687 0.302016
ENSG00000113368 ENSG00000115687 0.152884
ENSG00000113368 ENSG00000139515 0.15721
ENSG00000115687 ENSG00000165060 0.244177
ENSG00000115687 ENSG00000135447 0.289957
ENSG00000115687 ENSG00000104812 0.24742
ENSG00000115687 ENSG00000139515 0.22434
