# Supplementary material for: Pancreatic Islet Protein Complexes and Their Dysregulation in Type 2 Diabetes
Source: Front Genet. 2017 Apr 20;8:43. doi: 10.3389/fgene.2017.00043 (PMC5397424; doi:10.3389/fgene.2017.00043)
Supplement: Supplementary file 3 [file DataSheet2.zip › Supplementary.Data.24.T2D.Complexes/Complex-22.txt]

ENSG00000213625 ENSG00000261413 0.481214
ENSG00000213625 ENSG00000116678 1
ENSG00000169047 ENSG00000171105 1
ENSG00000169047 ENSG00000261413 0.614556
ENSG00000169047 ENSG00000185950 0.473344
ENSG00000169047 ENSG00000116678 0.592637
ENSG00000171105 ENSG00000261413 0.620868
ENSG00000171105 ENSG00000124181 0.620027
ENSG00000171105 ENSG00000185950 1
ENSG00000261413 ENSG00000124181 1
ENSG00000261413 ENSG00000136754 0.291314
ENSG00000261413 ENSG00000168385 0.571631
ENSG00000261413 ENSG00000185950 1
ENSG00000261413 ENSG00000116678 0.481214
ENSG00000124181 ENSG00000136754 0.201319
ENSG00000124181 ENSG00000185950 1
ENSG00000185950 ENSG00000116678 0.599292
