# Supplementary material for: Pancreatic Islet Protein Complexes and Their Dysregulation in Type 2 Diabetes
Source: Front Genet. 2017 Apr 20;8:43. doi: 10.3389/fgene.2017.00043 (PMC5397424; doi:10.3389/fgene.2017.00043)
Supplement: Supplementary file 3 [file DataSheet2.zip › Supplementary.Data.24.T2D.Complexes/Complex-23.txt]

ENSG00000155846 ENSG00000196482 1
ENSG00000155846 ENSG00000186951 1
ENSG00000155846 ENSG00000170260 0.104217
ENSG00000155846 ENSG00000025434 0.64277
ENSG00000155846 ENSG00000101076 1
ENSG00000155846 ENSG00000125798 0.695922
ENSG00000155846 ENSG00000082175 0.435162
ENSG00000155846 ENSG00000173153 0.399462
ENSG00000155846 ENSG00000072310 0.632851
ENSG00000155846 ENSG00000020256 0.132276
ENSG00000155846 ENSG00000010539 0.147492
ENSG00000196482 ENSG00000082175 0.510043
ENSG00000196482 ENSG00000173153 0.707609
ENSG00000186951 ENSG00000025434 1
ENSG00000186951 ENSG00000101076 0.687238
ENSG00000101076 ENSG00000072310 0.698076
ENSG00000082175 ENSG00000173153 0.449012
