# Supplementary material for: Pancreatic Islet Protein Complexes and Their Dysregulation in Type 2 Diabetes
Source: Front Genet. 2017 Apr 20;8:43. doi: 10.3389/fgene.2017.00043 (PMC5397424; doi:10.3389/fgene.2017.00043)
Supplement: Supplementary file 3 [file DataSheet2.zip › Supplementary.Data.24.T2D.Complexes/Complex-24.txt]

ENSG00000081138 ENSG00000113361 1
ENSG00000081138 ENSG00000168036 1
ENSG00000162441 ENSG00000168036 0.44967
ENSG00000196628 ENSG00000148737 0.122141
ENSG00000196628 ENSG00000087095 0.629469
ENSG00000196628 ENSG00000134371 1
ENSG00000196628 ENSG00000168036 1
ENSG00000196628 ENSG00000116128 1
ENSG00000196628 ENSG00000177374 0.57672
ENSG00000113361 ENSG00000145526 1
ENSG00000113361 ENSG00000040731 1
ENSG00000113361 ENSG00000168036 1
ENSG00000145526 ENSG00000168036 1
ENSG00000040731 ENSG00000168036 0.626216
ENSG00000148737 ENSG00000087095 1
ENSG00000148737 ENSG00000168036 1
ENSG00000148737 ENSG00000177374 1
ENSG00000163348 ENSG00000134371 0.552415
ENSG00000163348 ENSG00000168036 0.515516
ENSG00000163348 ENSG00000116128 1
ENSG00000087095 ENSG00000168036 1
ENSG00000079112 ENSG00000168036 1
ENSG00000134371 ENSG00000168036 1
ENSG00000134371 ENSG00000116128 1
ENSG00000186174 ENSG00000168036 0.632796
ENSG00000175426 ENSG00000168036 1
ENSG00000168036 ENSG00000100211 1
ENSG00000168036 ENSG00000116128 1
ENSG00000168036 ENSG00000186765 1
ENSG00000168036 ENSG00000177374 1
