# Supplementary material for: Pancreatic Islet Protein Complexes and Their Dysregulation in Type 2 Diabetes
Source: Front Genet. 2017 Apr 20;8:43. doi: 10.3389/fgene.2017.00043 (PMC5397424; doi:10.3389/fgene.2017.00043)
Supplement: Supplementary file 3 [file DataSheet2.zip › Supplementary.Data.24.T2D.Complexes/Complex-3.txt]

ENSG00000121351 ENSG00000139515 1
ENSG00000072133 ENSG00000182580 0.194771
ENSG00000065559 ENSG00000185507 0.215359
ENSG00000065559 ENSG00000167363 0.383875
ENSG00000065559 ENSG00000146904 0.308416
ENSG00000065559 ENSG00000140600 0.166271
ENSG00000065559 ENSG00000076984 1
ENSG00000065559 ENSG00000182580 0.156146
ENSG00000065559 ENSG00000185338 0.169201
ENSG00000065559 ENSG00000163029 0.196999
ENSG00000065559 ENSG00000197442 1
ENSG00000065559 ENSG00000085760 0.184925
ENSG00000065559 ENSG00000152894 0.221758
ENSG00000065559 ENSG00000138834 1
ENSG00000065559 ENSG00000154001 0.170782
ENSG00000065559 ENSG00000111737 0.186219
ENSG00000065559 ENSG00000171150 0.266502
ENSG00000065559 ENSG00000262511 0.21843
ENSG00000065559 ENSG00000170484 0.383875
ENSG00000065559 ENSG00000139515 0.229364
ENSG00000167081 ENSG00000134138 0.539377
ENSG00000167081 ENSG00000139515 0.578515
ENSG00000185507 ENSG00000167363 0.42586
ENSG00000185507 ENSG00000146904 0.345569
ENSG00000185507 ENSG00000140600 0.187961
ENSG00000185507 ENSG00000076984 0.230268
ENSG00000185507 ENSG00000182580 0.171605
ENSG00000185507 ENSG00000185338 0.191298
ENSG00000185507 ENSG00000163029 0.222761
ENSG00000185507 ENSG00000197442 0.165243
ENSG00000185507 ENSG00000085760 0.22366
ENSG00000185507 ENSG00000152894 0.250503
ENSG00000185507 ENSG00000138834 0.169645
ENSG00000185507 ENSG00000154001 0.193097
ENSG00000185507 ENSG00000111737 0.2106
ENSG00000185507 ENSG00000171150 0.299979
ENSG00000185507 ENSG00000262511 0.24679
ENSG00000185507 ENSG00000170484 0.42586
ENSG00000185507 ENSG00000139515 0.258973
ENSG00000167363 ENSG00000146904 0.559132
ENSG00000167363 ENSG00000140600 0.340084
ENSG00000167363 ENSG00000076984 0.3984
ENSG00000167363 ENSG00000182580 0.307662
ENSG00000167363 ENSG00000185338 0.345569
ENSG00000167363 ENSG00000163110 0.28146
ENSG00000167363 ENSG00000163029 0.395235
ENSG00000167363 ENSG00000197442 0.292113
ENSG00000167363 ENSG00000085760 0.374173
ENSG00000167363 ENSG00000113368 0.270389
ENSG00000167363 ENSG00000152894 0.436155
ENSG00000167363 ENSG00000138834 0.309181
ENSG00000167363 ENSG00000154001 0.348508
ENSG00000167363 ENSG00000111737 0.376468
ENSG00000167363 ENSG00000171150 0.503219
ENSG00000167363 ENSG00000262511 0.430824
ENSG00000167363 ENSG00000170484 0.646109
ENSG00000167363 ENSG00000139515 0.448152
ENSG00000146904 ENSG00000140600 0.270758
ENSG00000146904 ENSG00000076984 0.321152
ENSG00000146904 ENSG00000182580 0.243566
ENSG00000146904 ENSG00000185338 0.275416
ENSG00000146904 ENSG00000163110 0.222006
ENSG00000146904 ENSG00000163029 0.318366
ENSG00000146904 ENSG00000197442 0.230728
ENSG00000146904 ENSG00000085760 0.299979
ENSG00000146904 ENSG00000113368 0.213006
ENSG00000146904 ENSG00000152894 0.354841
ENSG00000146904 ENSG00000138834 0.244828
ENSG00000146904 ENSG00000154001 0.277918
ENSG00000146904 ENSG00000111737 0.30197
ENSG00000146904 ENSG00000171150 0.41686
ENSG00000146904 ENSG00000262511 0.350032
ENSG00000146904 ENSG00000170484 0.559132
ENSG00000146904 ENSG00000139515 0.365728
ENSG00000143322 ENSG00000182580 0.493915
ENSG00000140600 ENSG00000076984 0.173574
ENSG00000140600 ENSG00000163029 0.171965
ENSG00000140600 ENSG00000085760 0.161505
ENSG00000140600 ENSG00000152894 0.197584
ENSG00000140600 ENSG00000111737 0.162624
ENSG00000140600 ENSG00000171150 0.233104
ENSG00000140600 ENSG00000262511 0.190647
ENSG00000140600 ENSG00000170484 0.340084
ENSG00000140600 ENSG00000139515 0.200236
ENSG00000134138 ENSG00000185630 0.641873
ENSG00000134138 ENSG00000139515 0.505598
ENSG00000076984 ENSG00000182580 0.159885
ENSG00000076984 ENSG00000185338 0.176644
ENSG00000076984 ENSG00000163029 0.205708
ENSG00000076984 ENSG00000197442 1
ENSG00000076984 ENSG00000085760 0.193097
ENSG00000076984 ENSG00000113368 0.115357
ENSG00000076984 ENSG00000152894 0.231505
ENSG00000076984 ENSG00000138834 1
ENSG00000076984 ENSG00000154001 0.180918
ENSG00000076984 ENSG00000111737 0.19445
ENSG00000076984 ENSG00000171150 0.277918
ENSG00000076984 ENSG00000262511 0.228042
ENSG00000076984 ENSG00000170484 0.3984
ENSG00000076984 ENSG00000139515 0.239414
ENSG00000182580 ENSG00000163029 0.154527
ENSG00000182580 ENSG00000085760 0.107047
ENSG00000182580 ENSG00000152894 0.173765
ENSG00000182580 ENSG00000171150 0.209316
ENSG00000182580 ENSG00000262511 0.177533
ENSG00000182580 ENSG00000170484 0.307662
ENSG00000182580 ENSG00000139515 0.179737
ENSG00000182580 ENSG00000108947 1
ENSG00000185338 ENSG00000163029 0.175005
ENSG00000185338 ENSG00000197442 0.635098
ENSG00000185338 ENSG00000085760 0.166246
ENSG00000185338 ENSG00000152894 0.196999
ENSG00000185338 ENSG00000111737 0.167439
ENSG00000185338 ENSG00000171150 0.305458
ENSG00000185338 ENSG00000262511 0.194032
ENSG00000185338 ENSG00000170484 0.345569
ENSG00000185338 ENSG00000139515 0.203792
ENSG00000163110 ENSG00000163029 0.174739
ENSG00000163110 ENSG00000152894 0.158392
ENSG00000163110 ENSG00000111737 0.126492
ENSG00000163110 ENSG00000171150 0.190647
ENSG00000163110 ENSG00000262511 0.156042
ENSG00000163110 ENSG00000170484 0.28146
ENSG00000163110 ENSG00000139515 0.163789
ENSG00000163029 ENSG00000197442 0.186927
ENSG00000163029 ENSG00000085760 0.191298
ENSG00000163029 ENSG00000152894 0.229364
ENSG00000163029 ENSG00000138834 0.155324
ENSG00000163029 ENSG00000154001 0.176644
ENSG00000163029 ENSG00000111737 0.192638
ENSG00000163029 ENSG00000171150 0.275416
ENSG00000163029 ENSG00000262511 0.22593
ENSG00000163029 ENSG00000170484 0.395235
ENSG00000163029 ENSG00000139515 0.237206
ENSG00000071564 ENSG00000185630 0.389378
ENSG00000071564 ENSG00000162992 0.366381
ENSG00000071564 ENSG00000139515 1
ENSG00000197442 ENSG00000152894 0.164577
ENSG00000197442 ENSG00000138834 1
ENSG00000197442 ENSG00000171150 0.198179
ENSG00000197442 ENSG00000262511 0.162124
ENSG00000197442 ENSG00000170484 0.292113
ENSG00000197442 ENSG00000139515 0.170208
ENSG00000185630 ENSG00000139515 0.489569
ENSG00000085760 ENSG00000152894 0.215359
ENSG00000085760 ENSG00000154001 0.165875
ENSG00000085760 ENSG00000111737 0.180838
ENSG00000085760 ENSG00000171150 0.258973
ENSG00000085760 ENSG00000262511 0.212122
ENSG00000085760 ENSG00000170484 0.374173
ENSG00000085760 ENSG00000139515 0.222761
ENSG00000113368 ENSG00000115687 0.152884
ENSG00000113368 ENSG00000111737 0.109156
ENSG00000113368 ENSG00000171150 0.190647
ENSG00000113368 ENSG00000170484 0.270389
ENSG00000113368 ENSG00000139515 0.15721
ENSG00000152894 ENSG00000138834 0.174674
ENSG00000152894 ENSG00000154001 0.198852
ENSG00000152894 ENSG00000111737 0.216865
ENSG00000152894 ENSG00000171150 0.308416
ENSG00000152894 ENSG00000262511 0.261968
ENSG00000152894 ENSG00000170484 0.436155
ENSG00000152894 ENSG00000139515 0.266502
ENSG00000138834 ENSG00000171150 0.210414
ENSG00000138834 ENSG00000262511 0.172055
ENSG00000138834 ENSG00000170484 0.309181
ENSG00000138834 ENSG00000139515 0.180678
ENSG00000115687 ENSG00000139515 0.22434
ENSG00000154001 ENSG00000111737 0.169037
ENSG00000154001 ENSG00000171150 0.239414
ENSG00000154001 ENSG00000262511 0.195857
ENSG00000154001 ENSG00000170484 0.348508
ENSG00000154001 ENSG00000139515 0.205708
ENSG00000100982 ENSG00000139515 0.698517
ENSG00000111737 ENSG00000171150 0.260747
ENSG00000111737 ENSG00000262511 0.213606
ENSG00000111737 ENSG00000170484 0.376468
ENSG00000111737 ENSG00000139515 0.224315
ENSG00000171150 ENSG00000262511 0.304036
ENSG00000171150 ENSG00000170484 0.503219
ENSG00000171150 ENSG00000139515 0.318366
ENSG00000162992 ENSG00000182759 1
ENSG00000162992 ENSG00000139515 1
ENSG00000182759 ENSG00000139515 1
ENSG00000262511 ENSG00000170484 0.430824
ENSG00000262511 ENSG00000139515 0.26259
ENSG00000170484 ENSG00000139515 0.448152
ENSG00000139515 ENSG00000163581 1
