# Supplementary material for: Pancreatic Islet Protein Complexes and Their Dysregulation in Type 2 Diabetes
Source: Front Genet. 2017 Apr 20;8:43. doi: 10.3389/fgene.2017.00043 (PMC5397424; doi:10.3389/fgene.2017.00043)
Supplement: Supplementary file 3 [file DataSheet2.zip › Supplementary.Data.24.T2D.Complexes/Complex-4.txt]

ENSG00000215644 ENSG00000115263 1
ENSG00000215644 ENSG00000087460 0.687954
ENSG00000071189 ENSG00000087460 0.68609
ENSG00000112164 ENSG00000115263 1
ENSG00000115263 ENSG00000010310 0.679791
ENSG00000160013 ENSG00000087460 0.688864
ENSG00000087460 ENSG00000121281 0.652303
