# Supplementary material for: Pancreatic Islet Protein Complexes and Their Dysregulation in Type 2 Diabetes
Source: Front Genet. 2017 Apr 20;8:43. doi: 10.3389/fgene.2017.00043 (PMC5397424; doi:10.3389/fgene.2017.00043)
Supplement: Supplementary file 3 [file DataSheet2.zip › Supplementary.Data.24.T2D.Complexes/Complex-5.txt]

ENSG00000215644 ENSG00000204217 1
ENSG00000215644 ENSG00000115263 1
ENSG00000132297 ENSG00000204217 0.416297
ENSG00000112164 ENSG00000115263 1
ENSG00000253117 ENSG00000204217 0.414022
ENSG00000204217 ENSG00000172828 1
ENSG00000115263 ENSG00000197635 0.323402
ENSG00000115263 ENSG00000010310 0.679791
