# Supplementary material for: Pancreatic Islet Protein Complexes and Their Dysregulation in Type 2 Diabetes
Source: Front Genet. 2017 Apr 20;8:43. doi: 10.3389/fgene.2017.00043 (PMC5397424; doi:10.3389/fgene.2017.00043)
Supplement: Supplementary file 3 [file DataSheet2.zip › Supplementary.Data.24.T2D.Complexes/Complex-6.txt]

ENSG00000106633 ENSG00000002330 0.431602
ENSG00000106633 ENSG00000037897 0.193199
ENSG00000106633 ENSG00000113272 0.165373
ENSG00000106633 ENSG00000112290 0.481146
ENSG00000106633 ENSG00000160193 0.234879
ENSG00000106633 ENSG00000170525 0.553385
ENSG00000106633 ENSG00000084734 1
ENSG00000002330 ENSG00000112290 0.419996
ENSG00000037897 ENSG00000160193 1
