# Supplementary material for: Pancreatic Islet Protein Complexes and Their Dysregulation in Type 2 Diabetes
Source: Front Genet. 2017 Apr 20;8:43. doi: 10.3389/fgene.2017.00043 (PMC5397424; doi:10.3389/fgene.2017.00043)
Supplement: Supplementary file 3 [file DataSheet2.zip › Supplementary.Data.24.T2D.Complexes/Complex-7.txt]

ENSG00000121351 ENSG00000139515 1
ENSG00000120210 ENSG00000167363 0.0646109
ENSG00000120210 ENSG00000146904 0.0559132
ENSG00000120210 ENSG00000182580 0.0307662
ENSG00000120210 ENSG00000163029 0.0395235
ENSG00000120210 ENSG00000085760 0.0374173
ENSG00000120210 ENSG00000152894 0.0436155
ENSG00000120210 ENSG00000170484 0.0646109
ENSG00000120210 ENSG00000139515 0.0448152
ENSG00000167363 ENSG00000146904 0.559132
ENSG00000167363 ENSG00000182580 0.307662
ENSG00000167363 ENSG00000163029 0.395235
ENSG00000167363 ENSG00000085760 0.374173
ENSG00000167363 ENSG00000152894 0.436155
ENSG00000167363 ENSG00000170484 0.646109
ENSG00000167363 ENSG00000139515 0.448152
ENSG00000146904 ENSG00000182580 0.243566
ENSG00000146904 ENSG00000163029 0.318366
ENSG00000146904 ENSG00000085760 0.299979
ENSG00000146904 ENSG00000152894 0.354841
ENSG00000146904 ENSG00000170484 0.559132
ENSG00000146904 ENSG00000139515 0.365728
ENSG00000146904 ENSG00000169242 1
ENSG00000182580 ENSG00000163029 0.154527
ENSG00000182580 ENSG00000085760 0.107047
ENSG00000182580 ENSG00000152894 0.173765
ENSG00000182580 ENSG00000170484 0.307662
ENSG00000182580 ENSG00000139515 0.179737
ENSG00000182580 ENSG00000108947 1
ENSG00000163029 ENSG00000085760 0.191298
ENSG00000163029 ENSG00000152894 0.229364
ENSG00000163029 ENSG00000170484 0.395235
ENSG00000163029 ENSG00000139515 0.237206
ENSG00000085760 ENSG00000152894 0.215359
ENSG00000085760 ENSG00000170484 0.374173
ENSG00000085760 ENSG00000139515 0.222761
ENSG00000152894 ENSG00000170484 0.436155
ENSG00000152894 ENSG00000139515 0.266502
ENSG00000170484 ENSG00000139515 0.448152
ENSG00000139515 ENSG00000163581 1
