# Supplementary material for: Pancreatic Islet Protein Complexes and Their Dysregulation in Type 2 Diabetes
Source: Front Genet. 2017 Apr 20;8:43. doi: 10.3389/fgene.2017.00043 (PMC5397424; doi:10.3389/fgene.2017.00043)
Supplement: Supplementary file 3 [file DataSheet2.zip › Supplementary.Data.24.T2D.Complexes/Complex-8.txt]

ENSG00000130758 ENSG00000162992 1
ENSG00000123358 ENSG00000162992 0.572237
ENSG00000069011 ENSG00000162992 0.631536
ENSG00000108861 ENSG00000162992 0.109861
ENSG00000071564 ENSG00000162992 0.366381
ENSG00000071564 ENSG00000139515 1
ENSG00000110092 ENSG00000162992 0.567125
ENSG00000162992 ENSG00000182759 1
ENSG00000162992 ENSG00000139515 1
ENSG00000182759 ENSG00000139515 1
