# Supplementary material for: Pancreatic Islet Protein Complexes and Their Dysregulation in Type 2 Diabetes
Source: Front Genet. 2017 Apr 20;8:43. doi: 10.3389/fgene.2017.00043 (PMC5397424; doi:10.3389/fgene.2017.00043)
Supplement: Supplementary file 3 [file DataSheet2.zip › Supplementary.Data.24.T2D.Complexes/Complex-9.txt]

ENSG00000135317 ENSG00000135100 0.377722
ENSG00000171530 ENSG00000135100 1
ENSG00000171530 ENSG00000178188 1
ENSG00000171530 ENSG00000153574 0.490109
ENSG00000105204 ENSG00000166228 1
ENSG00000105204 ENSG00000135100 1
ENSG00000105204 ENSG00000132570 1
ENSG00000130700 ENSG00000127528 0.679791
ENSG00000130700 ENSG00000135100 0.611402
ENSG00000087076 ENSG00000156795 1
ENSG00000166228 ENSG00000135100 1
ENSG00000166228 ENSG00000132570 0.70789
ENSG00000166228 ENSG00000108753 0.70454
ENSG00000166228 ENSG00000156795 1
ENSG00000135100 ENSG00000132570 1
ENSG00000135100 ENSG00000108753 0.582024
ENSG00000132570 ENSG00000108753 0.102571
ENSG00000108753 ENSG00000138796 0.506663
ENSG00000156795 ENSG00000153574 1
