# Supplementary material for: Pancreatic Islet Protein Complexes and Their Dysregulation in Type 2 Diabetes
Source: Front Genet. 2017 Apr 20;8:43. doi: 10.3389/fgene.2017.00043 (PMC5397424; doi:10.3389/fgene.2017.00043)
Supplement: Supplementary file 3 [file DataSheet2.zip › Supplementary.Data.24.T2D.Complexes/README.txt]

The 24 protein complexes predicted to be dysregulated in type 2 diabetes presented in the paper 'Pancreatic Islet Protein Complexes and Their Dysregulation in Type 2 Diabetes', DOI: 10.3389/fgene.2017.00043

A separate space-delimited file is provided for each protein complex. Each row represents a protein-protein interaction within the complex, where the first two columns are Ensembl gene IDs and the third column is the weight of the edge from the pancreatic islet-specific version of InWeb (see the Method section for further details).
